# Supplementary material for: Environmental regulation of male fertility is mediated through Arabidopsis transcription factors bHLH89, 91, and 10
Source: J Exp Bot. 2023 Dec 8;75(7):1934–47. doi: 10.1093/jxb/erad480 (PMC10967248; doi:10.1093/jxb/erad480)
Supplement: erad480_suppl_Supplementary_Tables_S1-S5 [file erad480_suppl_supplementary_tables_s1-s5.xlsx]

## Sheet: Table S1
Table S1. Primers for qRT-PCR expression analysis
Primer	Sequence
PP2A3_1355F	CGTGACCCCTCCAAGCTGCA
PP2A3_1677R	CACCAAGCATGGCCGTATCA
bHLH10_957F	TGGTGAAGGAGGAGGAGGAGAA
bHLH10_1246R	CACCAATCTGTCCACCTGCAAC
bHLH89_1118R	TGGTGCTCTCCGATTTGTGC
bHLH89_929F	CCTTGAGATGCTCATGGCTCA
bHLH91_1144R	CTCCGGCAACATGGTGAAGA
bHLH91_927F	GAAGAAGCCGGAGAGCGATG

## Sheet: Table S2
Table S2. Expression of key tapetum transcription factors within RNASeq
		log2FC					q value
		Col.L- Col.N	bhlh.L- bhlh.N	bhlh.N-Col.N	bhlh.L-Col.L		Col.L- Col.N	bhlh.L- bhlh.N	bhlh.N-Col.N	bhlh.L-Col.L
DYT1	AT4G21330	-0.84526	-0.5812	0.662255	0.926314		0.0139772	0.0440888	0.0431463	0.0098075
TDF1	AT3G28470	-1.2812	-0.583727	0.295666	0.993136		1.92158e-05	0.00559649	0.150952	0.000414404
bHLH010	AT2G31220	-0.554258	-0.465291	0.00638489	0.0953528		0.000411196	0.00394215	0.976451	0.491762
bHLH089	AT1G06170	-0.620892	-0.50535	-1.03227	-0.91673		0.000153852	0.00895744	4.95286e-05	3.41162e-05
bHLH091	AT2G31210	-0.425465	-0.41371	-0.38868	-0.376926		0.00343486	0.0146994	0.0240776	0.0158891
AMS	AT2G16910	-0.640386	-0.350832	0.585788	0.875342		0.00105226	0.0679736	0.0110613	0.000109614
MYB80(MS188)	AT5G56110	-0.525992	-0.157285	-0.322178	0.0465288		0.0255106	0.573377	0.252858	0.864394
MS1	AT5G22260	-0.248846	-0.050623	0.303778	0.502001		0.379186	0.88307	0.392322	0.0833378

## Sheet: Table S3
Table S3. Total Differentially Expressed Genes (DEGs)
target	Cluster	Col.L- Col.N	bhlh.L- bhlh.N	bhlh.N-Col.N	bhlh.L-Col.L	name	description	dyt1	tdf1	ams	triple bhlh	myb80	MS1TTG young FC
AT1G23570	8	8.57288	#N/A	#N/A	-8.18033	AT1G23570	Putative uncharacterized protein [Source:UniProtKB/TrEMBL;Acc:Q1PFT1]	-4.45727	-3.90661	-4.6837	#N/A	#N/A	#N/A
AT3G25050	8	8.75367	#N/A	#N/A	-7.58832	XTH3	Xyloglucan endotransglucosylase/hydrolase protein 3 [Source:UniProtKB/Swiss-Prot;Acc:Q9LJR7]	-7.22295	-5.98063	-7.50413	#N/A	#N/A	-5.95776
AT3G52810	8	6.79136	#N/A	#N/A	-7.4437	PAP21	Purple acid phosphatase 21 [Source:UniProtKB/Swiss-Prot;Acc:Q9LXI4]	-6.27643	-6.30054	-6.74294	#N/A	#N/A	#N/A
AT1G54860	8	7.36349	#N/A	#N/A	-6.78395	AT1G54860	Glycoprotein membrane GPI-anchored [Source:UniProtKB/TrEMBL;Acc:Q9ZVL0]	-3.80949	-1.98079	-3.82764	#N/A	#N/A	#N/A
AT1G75910	8	8.54562	#N/A	#N/A	-6.77127	EXL4	GDSL esterase/lipase EXL4 [Source:UniProtKB/Swiss-Prot;Acc:Q0WUV7]	-5.15502	-5.1103	-5.28962	#N/A	#N/A	-6.27534
AT1G23660	8	6.98985	#N/A	#N/A	-6.75661	AT1G23660	Domain of unknown function DUF220 [Source:TAIR;Acc:AT1G23660]	#N/A	#N/A	-4.71119	#N/A	#N/A	#N/A
AT5G07540	8	6.66726	#N/A	#N/A	-6.49073	GRP16	Oleosin [Source:UniProtKB/TrEMBL;Acc:Q9LY08]	-4.39787	-4.20147	-4.53779	#N/A	#N/A	#N/A
AT1G08065	10	-0.652958	#N/A	-5.66867	-6.44262	ACA5	Alpha carbonic anhydrase 5 [Source:UniProtKB/Swiss-Prot;Acc:F4HUC4]	-6.4329	-6.62541	-5.49754	#N/A	#N/A	#N/A
AT5G44400	8	4.87854	#N/A	#N/A	-6.36933	BBE26	Berberine bridge enzyme-like 26 [Source:UniProtKB/Swiss-Prot;Acc:Q9FKU8]	-4.72914	-5.00393	-5.04448	#N/A	#N/A	-5.27227
AT1G23580	8	7.05926	#N/A	#N/A	-6.14713	AT1G23580	Domain of unknown function DUF220 [Source:TAIR;Acc:AT1G23580]	-4.96875	-3.90602	-5.79972	#N/A	#N/A	#N/A
AT1G20500	8	3.74189	#N/A	#N/A	-6.13268	4CLL4	4-coumarate--CoA ligase-like 4 [Source:UniProtKB/Swiss-Prot;Acc:P0C5B6]	#N/A	#N/A	#N/A	#N/A	#N/A	#N/A
AT3G26820	8	2.14851	#N/A	-2.15089	-6.10436	AT3G26820	Esterase/lipase/thioesterase family protein [Source:UniProtKB/TrEMBL;Acc:F4JDQ6]	-4.47523	-4.34328	-4.15974	#N/A	#N/A	#N/A
AT5G46795	8	5.8758	#N/A	#N/A	-5.89612	MSP2	Microspore-specific promoter 2 [Source:UniProtKB/TrEMBL;Acc:Q1PDM1]	-5.01883	-4.74377	-5.23803	#N/A	#N/A	#N/A
AT4G17210	8	7.58947	#N/A	#N/A	-5.6336	AT4G17210	Putative WEB family protein At4g17210 [Source:UniProtKB/Swiss-Prot;Acc:O23564]	-2.48658	-2.31673	-1.80144	#N/A	#N/A	#N/A
AT2G31215	10	#N/A	#N/A	-5.14989	-5.4771	BHLH138	Transcription factor bHLH138 [Source:UniProtKB/Swiss-Prot;Acc:F4IQQ9]	#N/A	#N/A	-1.77631	#N/A	#N/A	#N/A
AT5G09550	8	4.48901	#N/A	#N/A	-5.28453	AT5G09550	Guanosine nucleotide diphosphate dissociation inhibitor At5g09550 [Source:UniProtKB/Swiss-Prot;Acc:Q9LXC0]	-6.14756	-6.23347	-6.46794	#N/A	#N/A	#N/A
AT1G23650	8	5.28563	#N/A	#N/A	-5.24685	AT1G23650	unknown protein; Ha. [Source:TAIR;Acc:AT1G23650]	#N/A	#N/A	-2.35179	#N/A	#N/A	#N/A
AT2G21895	8	1.98571	#N/A	#N/A	-5.22721	None	None	#N/A	#N/A	#N/A	#N/A	#N/A	#N/A
AT1G61230	10	-0.83152	#N/A	-5.45917	-5.21428	AT1G61230	Mannose-binding lectin superfamily protein [Source:UniProtKB/TrEMBL;Acc:F4HTI1]	#N/A	#N/A	-1.57525	#N/A	#N/A	#N/A
AT1G06990	8	4.86497	#N/A	#N/A	-5.20463	AT1G06990	GDSL esterase/lipase At1g06990 [Source:UniProtKB/Swiss-Prot;Acc:Q9LMJ3]	-6.26484	-4.93663	-6.27064	#N/A	#N/A	-3.20243
AT1G74540	8	3.21997	#N/A	#N/A	-5.17163	CYP98A8	Cytochrome P450 98A8 [Source:UniProtKB/Swiss-Prot;Acc:Q9CA61]	-4.32887	-4.00727	-4.38618	#N/A	#N/A	-4.54735
AT1G59690	10	#N/A	#N/A	-5.02432	-5.14115	AT1G59690	F-box associated ubiquitination effector family protein [Source:UniProtKB/TrEMBL;Acc:F4ID20]	#N/A	#N/A	#N/A	#N/A	#N/A	#N/A
AT1G23690	8	3.08389	#N/A	#N/A	-5.13188	AT1G23690	Expressed protein [Source:UniProtKB/TrEMBL;Acc:Q9ZUC6]	-4.80516	-4.8201	-4.54445	#N/A	#N/A	#N/A
AT1G26710	8	4.76213	#N/A	#N/A	-5.12475	AT1G26710	T24P13.9 [Source:UniProtKB/TrEMBL;Acc:Q9LQY1]	-5.69783	-3.80107	-5.90788	#N/A	#N/A	-4.12625
AT1G23520	8	5.20583	#N/A	#N/A	-5.05772	AT1G23520	F28C11.15 [Source:UniProtKB/TrEMBL;Acc:Q9ZUE2]	-2.90445	-3.07866	-4.43777	#N/A	#N/A	#N/A
AT5G28480	8	5.16532	#N/A	#N/A	-5.02431	None	None	#N/A	#N/A	#N/A	#N/A	#N/A	#N/A
AT3G15670	8	5.41671	#N/A	#N/A	-4.99373	LEA29	Late embryogenesis abundant protein 29 [Source:UniProtKB/Swiss-Prot;Acc:Q9LW12]	#N/A	#N/A	#N/A	#N/A	#N/A	#N/A
AT1G23670	8	4.20726	#N/A	#N/A	-4.97527	AT1G23670	F5O8.22 protein [Source:UniProtKB/TrEMBL;Acc:Q9ZUC8]	-3.82038	-3.66211	-4.11058	#N/A	#N/A	-2.88803
AT1G06260	8	6.18315	#N/A	#N/A	-4.88389	AT1G06260	Cysteine proteinases superfamily protein [Source:UniProtKB/TrEMBL;Acc:Q9LNC1]	-4.99991	-3.70092	-5.07099	#N/A	#N/A	-6.1015
AT5G44265	8	6.96095	#N/A	#N/A	-4.83946	LTP13	Non-specific lipid-transfer protein 13 [Source:UniProtKB/Swiss-Prot;Acc:A8MQA2]	-2.87	-3.04401	-3.14236	#N/A	#N/A	#N/A
AT1G23510	8	4.06228	#N/A	#N/A	-4.8322	AT1G23510	unknown protein; BEST Arabidopsis thaliana protein match is: Domain of unknown function (DUF220) (TAIR:AT1G23520.1); Ha. [Source:TAIR;Acc:AT1G23510]	-2.63693	-2.52997	-4.1924	#N/A	#N/A	#N/A
AT5G24915	8	1.49577	#N/A	-3.68772	-4.80917	None	None	#N/A	#N/A	#N/A	#N/A	#N/A	#N/A
AT5G17500	8	5.62319	#N/A	#N/A	-4.78931	AT5G17500	Glycosyl hydrolase superfamily protein [Source:UniProtKB/TrEMBL;Acc:Q9LF52]	-5.90036	-5.07261	-5.81296	#N/A	-3.67996	#N/A
AT5G16960	8	2.4631	#N/A	#N/A	-4.7787	AT5G16960	Quinone oxidoreductase-like protein [Source:UniProtKB/TrEMBL;Acc:Q9LFK5]	-5.05624	-5.25392	-5.09992	-8.9811	-4.52512	-4.55042
AT1G18520	8	5.02111	#N/A	#N/A	-4.57832	TET11	Tetraspanin-11 [Source:UniProtKB/Swiss-Prot;Acc:Q9LPR6]	-4.29267	-3.8512	-3.33956	#N/A	#N/A	#N/A
AT5G33330	8	1.49706	#N/A	#N/A	-4.56793	AT5G33330	Polynucleotidyl transferase, ribonuclease H-like superfamily protein [Source:UniProtKB/TrEMBL;Acc:F4KH94]	#N/A	#N/A	#N/A	#N/A	#N/A	#N/A
AT3G16530	8	4.09047	#N/A	#N/A	-4.53942	AT3G16530	Lectin-like protein At3g16530 [Source:UniProtKB/Swiss-Prot;Acc:Q9LK72]	#N/A	#N/A	#N/A	#N/A	#N/A	#N/A
AT1G20132	8	2.1374	#N/A	#N/A	-4.52363	AT1G20132	GDSL-like Lipase/Acylhydrolase superfamily protein [Source:UniProtKB/TrEMBL;Acc:B3H6L2]	#N/A	#N/A	#N/A	#N/A	#N/A	#N/A
AT2G35730	8	3.64283	#N/A	#N/A	-4.47792	HMP19	At2g35730 [Source:UniProtKB/TrEMBL;Acc:Q9ZQP5]	-3.1744	-2.45886	-3.2562	#N/A	#N/A	#N/A
AT5G28470	8	4.28083	#N/A	#N/A	-4.4677	FST1	Major facilitator superfamily protein [Source:TAIR;Acc:AT5G28470]	-5.76522	-5.01839	-5.89488	#N/A	#N/A	#N/A
AT5G58390	8	2.41375	#N/A	#N/A	-4.46559	PER67	Peroxidase [Source:UniProtKB/TrEMBL;Acc:A0A178UMG0]	-1.08609	-1.83975	-2.62303	#N/A	#N/A	#N/A
AT5G44640	8	#N/A	#N/A	#N/A	-4.39816	BGLU13	Beta-glucosidase 13 [Source:UniProtKB/Swiss-Prot;Acc:Q9LU02]	-5.29891	-5.23626	-2.82596	#N/A	#N/A	#N/A
AT1G63060	8	#N/A	#N/A	#N/A	-4.38416	AT1G63060	Ribosome biogenesis NEP1-like protein [Source:UniProtKB/TrEMBL;Acc:Q9CAN7]	-3.54538	-4.14155	-4.02203	#N/A	#N/A	#N/A
AT3G21910	8	2.40442	#N/A	#N/A	-4.38307	CRRSP17	Putative cysteine-rich repeat secretory protein 17 [Source:UniProtKB/Swiss-Prot;Acc:Q9LRM2]	-4.28278	-4.44709	-4.12431	#N/A	#N/A	#N/A
AT5G53820	8	6.06184	#N/A	#N/A	-4.35335	AT5G53820	ABA-inducible protein-like [Source:UniProtKB/TrEMBL;Acc:Q9FHZ4]	-5.34975	-4.93663	-4.72219	#N/A	#N/A	#N/A
AT3G21980	8	2.98597	#N/A	#N/A	-4.35328	AT3G21980	Domain of unknown function (DUF26) [Source:TAIR;Acc:AT3G21980]	-3.91605	-4.00995	-3.9225	#N/A	#N/A	#N/A
AT2G18420	8	7.32289	#N/A	#N/A	-4.35098	GASA11	Gibberellin-regulated protein 11 [Source:UniProtKB/Swiss-Prot;Acc:F4IQJ4]	#N/A	#N/A	#N/A	#N/A	#N/A	#N/A
AT5G66690	10	#N/A	#N/A	#N/A	-4.33921	UGT72E2	Glycosyltransferase (Fragment) [Source:UniProtKB/TrEMBL;Acc:W8PUV8]	-1.99478	-1.8709	-2.49728	#N/A	#N/A	#N/A
AT5G37810	8	4.48104	#N/A	#N/A	-4.26736	NIP4-1	Putative aquaporin NIP4-1 [Source:UniProtKB/Swiss-Prot;Acc:Q9FIZ9]	-5.11706	-4.98958	-4.79478	#N/A	#N/A	#N/A
AT1G75930	8	7.18535	#N/A	#N/A	-4.24679	EXL6	GDSL esterase/lipase EXL6 [Source:UniProtKB/Swiss-Prot;Acc:Q93X94]	-5.84272	-4.75727	-6.06462	#N/A	#N/A	#N/A
AT5G38450	8	4.24293	#N/A	#N/A	-4.24093	CYP735A1	Cytokinin hydroxylase [Source:UniProtKB/Swiss-Prot;Acc:Q9FF18]	-3.43614	-3.16669	-3.95373	#N/A	#N/A	#N/A
AT2G19100	8	3.36463	#N/A	#N/A	-4.22667	None	None	#N/A	#N/A	#N/A	#N/A	#N/A	#N/A
AT1G20130	8	6.48638	#N/A	#N/A	-4.21908	APG	Anther-specific proline-rich protein APG [Source:UniProtKB/Swiss-Prot;Acc:P40602]	#N/A	#N/A	#N/A	#N/A	#N/A	#N/A
AT5G39470	8	1.56998	#N/A	#N/A	-4.21576	AT5G39470	Putative F-box protein At5g39470 [Source:UniProtKB/Swiss-Prot;Acc:Q3E8K6]	#N/A	#N/A	#N/A	#N/A	#N/A	#N/A
AT5G17480	10	#N/A	#N/A	#N/A	-4.09698	CML29	PC1 [Source:UniProtKB/TrEMBL;Acc:A0A178UL83]	-4.86673	-5.13547	-4.58173	#N/A	#N/A	#N/A
AT1G23640	8	4.64885	#N/A	#N/A	-4.08018	AT1G23640	F5O8.19 protein [Source:UniProtKB/TrEMBL;Acc:Q9ZUD1]	#N/A	#N/A	-3.61754	#N/A	#N/A	#N/A
AT3G47040	10	#N/A	#N/A	-2.95869	-4.06818	AT3G47040	Glycosyl hydrolase family protein [Source:UniProtKB/TrEMBL;Acc:F4JAB7]	#N/A	#N/A	#N/A	#N/A	#N/A	#N/A
AT1G75920	8	4.46298	#N/A	#N/A	-4.05653	EXL5	GDSL-like Lipase/Acylhydrolase superfamily protein [Source:UniProtKB/TrEMBL;Acc:F4I0R0]	-4.8663	#N/A	-5.04981	#N/A	#N/A	-4.73474
AT3G15830	8	3.027	#N/A	#N/A	-4.04405	AT3G15830	Phosphatidylcholine:diacylglycerol cholinephosphotransferase 2 [Source:UniProtKB/Swiss-Prot;Acc:Q9LVZ6]	-4.10118	-3.93934	-4.16827	#N/A	#N/A	#N/A
AT1G68875	8	4.86972	#N/A	#N/A	-4.04165	AT1G68875	Uncharacterized protein At1g68875 [Source:UniProtKB/TrEMBL;Acc:Q84WC1]	-4.96448	-4.22613	-5.19814	#N/A	#N/A	#N/A
AT3G22640	8	6.44741	#N/A	#N/A	-4.03954	PAP85	Vicilin-like seed storage protein At3g22640 [Source:UniProtKB/Swiss-Prot;Acc:Q9LUJ7]	-3.78273	#N/A	#N/A	#N/A	#N/A	#N/A
AT3G45060	8	1.21331	#N/A	-1.99464	-4.01221	NRT2.6	High affinity nitrate transporter 2.6 [Source:UniProtKB/Swiss-Prot;Acc:Q9LXH0]	-4.27544	-4.06098	#N/A	#N/A	#N/A	-1.00239
AT1G30720	8	4.63332	#N/A	#N/A	-3.99844	AT1G30720	Berberine bridge enzyme-like 10 [Source:UniProtKB/Swiss-Prot;Acc:Q9SA87]	#N/A	#N/A	#N/A	#N/A	#N/A	#N/A
AT3G48360	8	4.88986	#N/A	#N/A	-3.99693	BT2	BTB/POZ and TAZ domain-containing protein 2 [Source:UniProtKB/Swiss-Prot;Acc:Q94BN0]	-3.22107	#N/A	#N/A	-8.53868	#N/A	#N/A
AT3G47440	8	4.18767	#N/A	#N/A	-3.97357	TIP5-1	Probable aquaporin TIP5-1 [Source:UniProtKB/Swiss-Prot;Acc:Q9STX9]	-3.76623	-3.77331	-3.55494	#N/A	#N/A	#N/A
AT4G37900	8	4.5019	#N/A	#N/A	-3.95207	GRDP2	Glycine-rich domain-containing protein 2 [Source:UniProtKB/Swiss-Prot;Acc:Q9SZJ2]	-3.84307	-3.57756	-4.22888	#N/A	#N/A	-5.11072
AT1G52200	8	1.90378	#N/A	#N/A	-3.94512	PCR8	Protein PLANT CADMIUM RESISTANCE 8 [Source:UniProtKB/Swiss-Prot;Acc:Q9M815]	#N/A	#N/A	#N/A	#N/A	#N/A	#N/A
AT2G21730	8	1.49565	#N/A	#N/A	-3.88398	CAD2	Cinnamyl alcohol dehydrogenase 2 [Source:UniProtKB/Swiss-Prot;Acc:Q9SJ25]	-1.45716	-1.97368	-3.27775	#N/A	-1.47255	#N/A
AT1G18120	8	#N/A	#N/A	#N/A	-3.8762	None	None	#N/A	#N/A	#N/A	#N/A	#N/A	#N/A
AT1G02920	8	#N/A	#N/A	#N/A	-3.85535	GSTF7	Glutathione S-transferase F7 [Source:UniProtKB/Swiss-Prot;Acc:Q9SRY5]	#N/A	#N/A	#N/A	#N/A	#N/A	#N/A
AT1G15460	8	3.77582	#N/A	#N/A	-3.85389	BOR4	BOR4 [Source:UniProtKB/TrEMBL;Acc:A0A178W6Z7]	-2.61212	-2.5765	#N/A	#N/A	#N/A	#N/A
AT5G66020	8	2.08856	#N/A	#N/A	-3.83537	SAC6	Phosphoinositide phosphatase SAC6 [Source:UniProtKB/Swiss-Prot;Acc:Q7X911]	#N/A	#N/A	#N/A	#N/A	#N/A	#N/A
AT1G75940	8	4.46497	#N/A	#N/A	-3.78975	BGLU20	Beta-glucosidase 20 [Source:UniProtKB/Swiss-Prot;Acc:Q84WV2]	-6.21728	-3.7907	-6.20235	#N/A	#N/A	#N/A
AT5G07550	8	5.14216	#N/A	#N/A	-3.77554	GRP19	Oleosin [Source:UniProtKB/TrEMBL;Acc:Q42574]	-4.42897	-3.35517	-4.66397	#N/A	#N/A	#N/A
AT4G01470	10	#N/A	#N/A	#N/A	-3.76168	TIP1-3	Aquaporin TIP1-3 [Source:UniProtKB/Swiss-Prot;Acc:O82598]	-4.49105	-4.70343	-4.49172	#N/A	#N/A	#N/A
AT4G10260	8	3.71463	#N/A	#N/A	-3.75768	FRK4	Probable fructokinase-5 [Source:UniProtKB/Swiss-Prot;Acc:O82616]	-4.70666	-4.30884	-5.5115	#N/A	#N/A	#N/A
AT1G74550	8	4.60131	#N/A	#N/A	-3.74125	CYP98A9	Cytochrome P450 98A9 [Source:UniProtKB/Swiss-Prot;Acc:Q9CA60]	-4.81059	#N/A	-4.64343	#N/A	#N/A	-3.43089
AT1G28430	8	4.37473	#N/A	#N/A	-3.71085	CYP705A24	Cytochrome P450, family 705, subfamily A, polypeptide 24 [Source:UniProtKB/TrEMBL;Acc:Q9SGP1]	-4.95861	-4.13402	-4.04665	#N/A	#N/A	#N/A
AT5G59370	8	2.77841	#N/A	#N/A	-3.70638	ACT4	Actin-4 [Source:UniProtKB/Swiss-Prot;Acc:P53494]	-3.53393	-3.70134	#N/A	#N/A	#N/A	#N/A
AT4G05505	8	3.14425	#N/A	#N/A	-3.69104	None	None	#N/A	#N/A	#N/A	#N/A	#N/A	#N/A
AT4G11540	10	#N/A	#N/A	-2.7356	-3.68638	AT4G11540	Cysteine/Histidine-rich C1 domain family protein [Source:UniProtKB/TrEMBL;Acc:Q9LE85]	#N/A	#N/A	#N/A	#N/A	#N/A	#N/A
AT5G13380	8	1.7999	#N/A	#N/A	-3.68244	AT5G13380	Auxin-responsive GH3 family protein [Source:UniProtKB/TrEMBL;Acc:F4K2J6]	-5.86786	-5.74819	-6.38144	-6.70189	-5.98716	-4.43164
AT5G38760	8	5.02223	#N/A	#N/A	-3.64853	AT5G38760	At5g38760 [Source:UniProtKB/TrEMBL;Acc:Q9FKR1]	-5.6602	-5.33348	-6.07012	#N/A	#N/A	#N/A
AT5G07560	8	5.97158	#N/A	#N/A	-3.63499	GRP20	GRP20 [Source:UniProtKB/TrEMBL;Acc:A0A178UJU8]	-4.26845	-3.55728	-4.56069	#N/A	#N/A	-7.07099
AT3G62960	8	2.38133	#N/A	#N/A	-3.5318	GRXC14	Glutaredoxin-C14 [Source:UniProtKB/Swiss-Prot;Acc:Q9LYC5]	#N/A	#N/A	#N/A	#N/A	#N/A	#N/A
AT1G21360	8	3.40674	#N/A	#N/A	-3.5256	GLTP2	Glycolipid transfer protein 2 [Source:UniProtKB/Swiss-Prot;Acc:Q6NLQ3]	-1.08621	#N/A	#N/A	#N/A	#N/A	#N/A
AT4G37840	8	3.02309	#N/A	#N/A	-3.52398	HKL3	Probable hexokinase-like 2 protein [Source:UniProtKB/Swiss-Prot;Acc:Q9T071]	-3.3841	-3.42167	-2.40414	#N/A	#N/A	#N/A
AT2G03850	8	5.71444	#N/A	#N/A	-3.5139	AT2G03850	At2g03850 [Source:UniProtKB/TrEMBL;Acc:Q9SI55]	-5.02635	-4.16335	-4.42016	#N/A	#N/A	#N/A
AT3G58240	8	4.01404	#N/A	#N/A	-3.50514	AT3G58240	MATH domain and coiled-coil domain-containing protein At3g58240 [Source:UniProtKB/Swiss-Prot;Acc:Q9M2J2]	-4.81848	-3.95036	-4.16603	#N/A	#N/A	#N/A
AT5G50120	10	-0.600759	#N/A	-3.90443	-3.48583	AT5G50120	Similarity to GTP-binding regulatory protein and WD-repeat protein [Source:UniProtKB/TrEMBL;Acc:Q9FG99]	-2.96844	-2.92602	-2.43869	#N/A	#N/A	#N/A
AT1G55560	10	#N/A	#N/A	-3.68386	-3.4844	sks14	Sks14 [Source:UniProtKB/TrEMBL;Acc:A0A178WAD5]	-5.06291	-5.02386	-5.00903	#N/A	#N/A	#N/A
AT1G78850	8	3.32191	#N/A	#N/A	-3.47853	AT1G78850	EP1-like glycoprotein 3 [Source:UniProtKB/Swiss-Prot;Acc:Q9ZVA4]	#N/A	#N/A	#N/A	#N/A	#N/A	#N/A
AT4G37390	8	4.14832	1.54872	#N/A	-3.45478	YDK1	Auxin-responsive GH3 family protein [Source:TAIR;Acc:AT4G37390]	-2.16966	#N/A	#N/A	-2.75267	#N/A	#N/A
AT3G57260	9	-1.79987	-4.92533	#N/A	-3.4329	BGL2	Beta-1,3-glucanase 2 [Source:UniProtKB/TrEMBL;Acc:A0A1I9LMG6]	#N/A	#N/A	#N/A	#N/A	#N/A	#N/A
AT1G59740	8	3.11258	#N/A	#N/A	-3.41029	NPF4.3	Protein NRT1/ PTR FAMILY 4.3 [Source:UniProtKB/Swiss-Prot;Acc:Q93VV5]	-1.81658	#N/A	-2.89236	#N/A	#N/A	-2.48833
AT4G29340	8	#N/A	#N/A	#N/A	-3.40056	PRO3	Profilin-3 [Source:UniProtKB/Swiss-Prot;Acc:Q38904]	-4.20765	-4.25716	-3.99103	#N/A	#N/A	#N/A
AT1G65970	8	3.94137	#N/A	#N/A	-3.39994	PRXIIC	TPX2 [Source:UniProtKB/TrEMBL;Acc:A0A178WKG0]	-1.78201	-1.8723	#N/A	-7.52589	-2.31975	#N/A
AT5G14130	8	4.28932	#N/A	#N/A	-3.38751	AT5G14130	Peroxidase superfamily protein [Source:TAIR;Acc:AT5G14130]	-1.52349	#N/A	-1.84844	#N/A	#N/A	#N/A
AT3G03800	8	4.19173	#N/A	#N/A	-3.37803	SYP131	Syntaxin of plants 131 [Source:UniProtKB/TrEMBL;Acc:A0A1I9LQP3]	-3.83447	-2.03481	-3.56667	#N/A	#N/A	#N/A
AT1G33055	8	2.31176	#N/A	#N/A	-3.35261	AT1G33055	Uncharacterized protein unannotated coding sequence from BAC F9L11 [Source:UniProtKB/TrEMBL;Acc:Q94K21]	-1.50985	#N/A	#N/A	#N/A	#N/A	#N/A
AT3G13400	8	#N/A	#N/A	#N/A	-3.30522	sks13	AT3g13400/MRP15_3 [Source:UniProtKB/TrEMBL;Acc:Q9LJF1]	-4.06587	-4.18731	-4.20764	#N/A	#N/A	#N/A
AT4G35770	8	3.76333	#N/A	#N/A	-3.29938	STR15	SEN1 [Source:UniProtKB/TrEMBL;Acc:A0A178UYD5]	-2.47032	-2.8557	#N/A	-4.96223	#N/A	#N/A
AT3G45320	8	5.2123	#N/A	#N/A	-3.292	AT3G45320	Transmembrane protein [Source:UniProtKB/TrEMBL;Acc:Q9M3E6]	-1.77539	-1.94443	-2.69155	#N/A	#N/A	#N/A
AT4G11000	8	1.70909	#N/A	#N/A	-3.28311	AT4G11000	Ankyrin repeat family protein [Source:TAIR;Acc:AT4G11000]	#N/A	#N/A	#N/A	#N/A	#N/A	#N/A
AT3G18590	6	7.703	#N/A	#N/A	-3.27475	ENODL5	Early nodulin-like protein 5 [Source:UniProtKB/TrEMBL;Acc:Q9LII0]	-2.39041	#N/A	-2.11357	#N/A	#N/A	#N/A
AT5G61610	8	1.85439	#N/A	#N/A	-3.2583	AT5G61610	Oleosin family protein [Source:UniProtKB/TrEMBL;Acc:F4K3K4]	-3.68232	-2.6135	-4.00873	#N/A	#N/A	#N/A
AT2G21890	8	1.85379	#N/A	#N/A	-3.25663	CAD3	Cinnamyl alcohol dehydrogenase 3 [Source:UniProtKB/Swiss-Prot;Acc:Q9SJ10]	-0.979272	-1.49288	-2.08353	#N/A	-1.17768	#N/A
AT5G13600	8	4.0351	#N/A	#N/A	-3.2316	AT5G13600	Putative BTB/POZ domain-containing protein At5g13600 [Source:UniProtKB/Swiss-Prot;Acc:Q9FNB3]	-3.90064	-1.719	-2.92497	#N/A	#N/A	#N/A
AT2G29040	8	3.13616	#N/A	#N/A	-3.19421	AT2G29040	Exostosin family protein [Source:TAIR;Acc:AT2G29040]	-3.14892	#N/A	-3.08883	#N/A	#N/A	#N/A
AT3G62180	8	#N/A	#N/A	#N/A	-3.18807	AT3G62180	Plant invertase/pectin methylesterase inhibitor superfamily protein [Source:UniProtKB/TrEMBL;Acc:A0A1I9LNH8]	-4.51388	-4.6173	-3.93119	#N/A	#N/A	#N/A
AT3G21880	8	3.90115	#N/A	#N/A	-3.17894	AT3G21880	B-box type zinc finger protein with CCT domain-containing protein [Source:UniProtKB/TrEMBL;Acc:A0A1I9LPX4]	-4.92098	-4.75512	-4.16738	#N/A	#N/A	#N/A
AT1G21130	8	3.82033	#N/A	#N/A	-3.17629	IGMT4	Indole glucosinolate O-methyltransferase 4 [Source:UniProtKB/Swiss-Prot;Acc:Q9LPU8]	#N/A	#N/A	#N/A	#N/A	#N/A	#N/A
AT3G03510	8	4.31269	#N/A	#N/A	-3.17574	AT3G03510	Phototropic-responsive NPH3 family protein [Source:TAIR;Acc:AT3G03510]	-3.41187	-2.23654	-2.37764	#N/A	#N/A	#N/A
AT1G15330	8	4.97038	#N/A	#N/A	-3.16661	PV42A	SNF1-related protein kinase regulatory subunit gamma-like PV42a [Source:UniProtKB/Swiss-Prot;Acc:Q9XI37]	-2.18111	#N/A	#N/A	-7.65903	-2.14872	#N/A
AT2G30940	8	3.97698	#N/A	#N/A	-3.16422	AT2G30940	Putative receptor-like protein kinase At2g30940 [Source:UniProtKB/Swiss-Prot;Acc:Q3EBR4]	#N/A	#N/A	#N/A	#N/A	#N/A	#N/A
AT4G23140	9	-1.26462	-3.40319	#N/A	-3.11491	CRK6	cysteine-rich RLK (RECEPTOR-like protein kinase) 6 [Source:TAIR;Acc:AT4G23140]	#N/A	#N/A	#N/A	#N/A	#N/A	#N/A
AT1G73220	8	2.37398	#N/A	#N/A	-3.11353	OCT1	Organic cation/carnitine transporter 1 [Source:UniProtKB/Swiss-Prot;Acc:Q9CAT6]	-1.32631	-0.939026	-3.04227	#N/A	#N/A	#N/A
AT4G26380	8	3.58345	#N/A	#N/A	-3.10157	AT4G26380	Cysteine/Histidine-rich C1 domain family protein [Source:UniProtKB/TrEMBL;Acc:O65596]	#N/A	#N/A	#N/A	#N/A	#N/A	#N/A
AT1G32780	8	1.64136	#N/A	#N/A	-3.09867	AT1G32780	Alcohol dehydrogenase-like 3 [Source:UniProtKB/Swiss-Prot;Acc:A1L4Y2]	-2.16781	-2.51121	-2.16786	#N/A	#N/A	#N/A
AT4G29250	6	#N/A	#N/A	#N/A	-3.0985	AT4G29250	HXXXD-type acyl-transferase family protein [Source:UniProtKB/TrEMBL;Acc:F4JMX1]	#N/A	#N/A	-4.30913	#N/A	#N/A	-2.4108
AT5G66110	8	1.39249	#N/A	#N/A	-3.08258	HIPP27	Heavy metal-associated isoprenylated plant protein 27 [Source:UniProtKB/Swiss-Prot;Acc:Q67ZW1]	-1.03079	#N/A	-0.941767	#N/A	#N/A	#N/A
AT4G25590	8	3.19565	#N/A	#N/A	-3.08088	ADF7	Actin-depolymerizing factor 7 [Source:UniProtKB/Swiss-Prot;Acc:Q67ZM4]	-2.6405	-2.63243	-2.47918	#N/A	#N/A	#N/A
AT1G22760	8	3.28096	#N/A	#N/A	-3.06071	PAB3	Polyadenylate-binding protein 3 [Source:UniProtKB/Swiss-Prot;Acc:O64380]	-4.53492	-4.36956	-4.52211	#N/A	#N/A	#N/A
AT4G24480	8	2.13932	#N/A	#N/A	-3.04976	AT4G24480	Protein kinase superfamily protein [Source:UniProtKB/TrEMBL;Acc:F4JQX7]	-1.48596	-1.42038	-1.57757	#N/A	#N/A	#N/A
AT1G32180	8	4.92642	#N/A	#N/A	-3.04676	CSLD6	Putative cellulose synthase-like protein D6 [Source:UniProtKB/Swiss-Prot;Acc:Q9FVR3]	-3.81502	-3.44144	-3.81349	#N/A	#N/A	#N/A
AT5G57550	5	4.00576	#N/A	#N/A	-3.04599	XTH25	Probable xyloglucan endotransglucosylase/hydrolase protein 25 [Source:UniProtKB/Swiss-Prot;Acc:Q38907]	-2.45746	#N/A	#N/A	#N/A	#N/A	#N/A
AT5G20710	8	3.34385	#N/A	#N/A	-3.04402	BGAL7	Beta-galactosidase 7 [Source:UniProtKB/Swiss-Prot;Acc:Q9SCV5]	-3.97321	-3.09192	-3.2675	#N/A	#N/A	#N/A
AT1G67110	6	4.20602	#N/A	#N/A	-3.03475	CYP735A2	Cytokinin hydroxylase [Source:UniProtKB/Swiss-Prot;Acc:Q9ZW95]	-2.66616	-2.39871	-3.29777	#N/A	#N/A	#N/A
AT3G15356	8	3.5082	#N/A	#N/A	-3.03038	LEC	Lectin-like protein LEC [Source:UniProtKB/Swiss-Prot;Acc:Q9LJR2]	#N/A	#N/A	#N/A	#N/A	#N/A	#N/A
AT2G16520	8	5.02842	#N/A	#N/A	-3.01885	AT2G16520	RING/U-box protein with C6HC-type zinc finger protein [Source:UniProtKB/TrEMBL;Acc:Q9SI63]	#N/A	#N/A	-3.30569	#N/A	#N/A	#N/A
AT1G68877	8	4.68002	#N/A	#N/A	-3.0079	AT1G68877	Chaperonin 60 subunit beta [Source:UniProtKB/TrEMBL;Acc:A0A1P8AS11]	#N/A	#N/A	#N/A	#N/A	#N/A	#N/A
AT1G31740	8	3.70339	#N/A	#N/A	-3.00619	BGAL15	Beta-galactosidase 15 [Source:UniProtKB/Swiss-Prot;Acc:Q9C6W4]	-4.18165	-2.89807	#N/A	#N/A	#N/A	#N/A
AT5G05910	8	4.17186	#N/A	#N/A	-3.00159	AT5G05910	RING/U-box superfamily protein [Source:UniProtKB/TrEMBL;Acc:Q9FI95]	-2.21241	-2.07214	#N/A	#N/A	#N/A	#N/A
AT1G30020	6	2.52973	#N/A	#N/A	-2.9858	SVB4	Uncharacterized protein T1P2.11 [Source:UniProtKB/TrEMBL;Acc:Q9C8R7]	-3.56332	#N/A	-3.43968	#N/A	#N/A	-5.64075
AT2G01430	8	2.92024	#N/A	#N/A	-2.98218	ATHB-17	Homeobox-leucine zipper protein ATHB-17 [Source:UniProtKB/Swiss-Prot;Acc:Q8S9N6]	#N/A	#N/A	#N/A	#N/A	#N/A	#N/A
AT1G18280	8	5.25779	#N/A	#N/A	-2.97693	LTPG3	At1g18280 [Source:UniProtKB/TrEMBL;Acc:Q9LE56]	-3.66057	-3.59774	-3.79511	#N/A	#N/A	#N/A
AT2G33830	5	6.18204	5.91031	#N/A	-2.95313	DRMH1	DRM2 [Source:UniProtKB/TrEMBL;Acc:A0A178VR62]	-3.42974	#N/A	#N/A	-4.93823	#N/A	#N/A
AT1G67980	6	2.22768	#N/A	#N/A	-2.92871	CCOAMT	Putative caffeoyl-CoA O-methyltransferase At1g67980 [Source:UniProtKB/Swiss-Prot;Acc:Q9C9W3]	-1.65296	-1.88026	#N/A	#N/A	#N/A	#N/A
AT4G02950	8	3.02015	#N/A	#N/A	-2.92463	AT4G02950	Putative ubiquitin-like protein [Source:UniProtKB/TrEMBL;Acc:Q9ZT93]	#N/A	#N/A	#N/A	#N/A	#N/A	#N/A
AT5G07600	8	5.51003	#N/A	#N/A	-2.91885	AT5G07600	Oleosin family protein [Source:UniProtKB/TrEMBL;Acc:Q9FLS1]	-4.13597	-3.54665	-3.94226	#N/A	#N/A	#N/A
AT5G14345	8	3.35205	#N/A	#N/A	-2.91103	ENODL21	ENODL21 [Source:UniProtKB/TrEMBL;Acc:A0A178UD68]	#N/A	-2.96921	-3.45276	#N/A	#N/A	#N/A
AT4G18253	8	#N/A	#N/A	#N/A	-2.89238	AT4G18253	Receptor Serine/Threonine kinase-like protein [Source:UniProtKB/TrEMBL;Acc:A0A1P8B6P8]	#N/A	#N/A	#N/A	#N/A	#N/A	#N/A
AT2G41040	8	1.32637	#N/A	#N/A	-2.88941	AT2G41040	Uncharacterized methyltransferase At2g41040, chloroplastic [Source:UniProtKB/Swiss-Prot;Acc:Q0WPT7]	-3.06067	#N/A	-3.64865	#N/A	#N/A	-3.06316
AT1G13140	8	1.2322	#N/A	#N/A	-2.88543	CYP86C3	At1g13140 [Source:UniProtKB/TrEMBL;Acc:Q500V6]	-6.0105	#N/A	-4.3168	#N/A	#N/A	-4.39463
AT4G26440	8	4.72443	#N/A	#N/A	-2.88245	WRKY34	Probable WRKY transcription factor 34 [Source:UniProtKB/Swiss-Prot;Acc:O65590]	-4.17032	-3.20173	-4.11746	#N/A	#N/A	#N/A
AT2G19070	6	2.19601	#N/A	#N/A	-2.87299	SHT	Spermidine hydroxycinnamoyl transferase [Source:UniProtKB/Swiss-Prot;Acc:O64470]	-4.73342	#N/A	-4.82475	-6.28336	#N/A	-5.1147
AT4G00350	8	1.92913	#N/A	#N/A	-2.87141	DTX34	Protein DETOXIFICATION 34 [Source:UniProtKB/Swiss-Prot;Acc:F4JH46]	-4.03542	-4.01291	-4.19919	#N/A	#N/A	#N/A
AT3G13790	8	1.76807	#N/A	#N/A	-2.86411	CWINV1	Beta-fructofuranosidase, insoluble isoenzyme CWINV1 [Source:UniProtKB/Swiss-Prot;Acc:Q43866]	#N/A	#N/A	#N/A	#N/A	#N/A	#N/A
AT2G23170	8	2.34699	#N/A	#N/A	-2.85555	GH3.3	Indole-3-acetic acid-amido synthetase GH3.3 [Source:UniProtKB/Swiss-Prot;Acc:O22190]	-1.13688	#N/A	#N/A	#N/A	#N/A	#N/A
AT1G33440	8	3.44271	#N/A	#N/A	-2.83936	NPF4.4	Protein NRT1/ PTR FAMILY 4.4 [Source:UniProtKB/Swiss-Prot;Acc:Q56XQ6]	#N/A	-1.08128	-1.29162	#N/A	#N/A	#N/A
AT3G16460	10	#N/A	#N/A	-2.20085	-2.83155	JAL34	Jacalin-related lectin 34 [Source:UniProtKB/Swiss-Prot;Acc:O04310]	-1.17506	#N/A	-3.79883	#N/A	#N/A	#N/A
AT1G21140	6	5.77487	#N/A	#N/A	-2.83017	AT1G21140	Vacuolar iron transporter homolog 1 [Source:UniProtKB/Swiss-Prot;Acc:Q9LPU9]	-0.974918	#N/A	#N/A	#N/A	#N/A	#N/A
AT1G18390	8	2.62745	#N/A	#N/A	-2.82995	AT1G18390	Protein kinase superfamily protein [Source:TAIR;Acc:AT1G18390]	#N/A	#N/A	#N/A	#N/A	#N/A	#N/A
AT1G19510	6	4.63855	#N/A	#N/A	-2.81153	RL5	Protein RADIALIS-like 5 [Source:UniProtKB/Swiss-Prot;Acc:Q8GW75]	-3.29011	-3.15702	-2.85502	#N/A	#N/A	#N/A
AT3G20450	8	#N/A	#N/A	-1.72372	-2.8067	AT3G20450	At3g20450 [Source:UniProtKB/TrEMBL;Acc:Q9LTP7]	-3.16057	#N/A	-3.4941	#N/A	#N/A	-2.43743
AT2G34820	8	3.14903	#N/A	#N/A	-2.79548	BHLH53	Transcription factor bHLH53 [Source:UniProtKB/Swiss-Prot;Acc:Q84RD0]	-0.904723	#N/A	-1.4522	#N/A	#N/A	#N/A
AT3G19090	8	2.31697	#N/A	#N/A	-2.79442	LARP6C	RNA-binding protein [Source:UniProtKB/TrEMBL;Acc:A0A1I9LLZ1]	-4.40747	-4.51491	-4.32731	#N/A	#N/A	#N/A
AT3G15510	8	2.68823	#N/A	#N/A	-2.78335	NAC056	NAC transcription factor 56 [Source:UniProtKB/Swiss-Prot;Acc:Q9LD44]	-2.11813	-1.65837	-2.76038	#N/A	#N/A	#N/A
AT1G72280	8	1.3995	#N/A	#N/A	-2.77775	AERO1	Like disulfide bond formation protein [Source:UniProtKB/TrEMBL;Acc:Q0WSW0]	-2.53263	#N/A	-3.03238	#N/A	#N/A	#N/A
AT1G03810	6	5.49685	#N/A	#N/A	-2.77447	AT1G03810	F11M21.26 protein [Source:UniProtKB/TrEMBL;Acc:Q9ZWA3]	-1.33184	-1.54573	#N/A	#N/A	#N/A	#N/A
AT2G18660	10	#N/A	#N/A	#N/A	-2.7728	EGC2	EG45-like domain containing protein 2 [Source:UniProtKB/Swiss-Prot;Acc:Q9ZV52]	-2.53227	-3.18845	#N/A	#N/A	#N/A	#N/A
AT5G36100	6	4.67191	#N/A	#N/A	-2.7476	AT5G36100	unknown protein; BEST Arabidopsis thaliana protein match is: unknown protein (TAIR:AT1G65090.3); Ha. [Source:TAIR;Acc:AT5G36100]	-1.74897	-1.5563	-1.95795	#N/A	#N/A	#N/A
AT5G49360	8	1.57539	#N/A	-2.7788	-2.73723	BXL1	Beta-D-xylosidase 1 [Source:UniProtKB/Swiss-Prot;Acc:Q9FGY1]	-1.03732	-1.39327	#N/A	-3.07018	#N/A	#N/A
AT4G04760	8	0.915379	#N/A	#N/A	-2.68557	AT4G04760	Sugar transporter ERD6-like 15 [Source:UniProtKB/Swiss-Prot;Acc:Q9M0Z9]	-4.2199	-3.72842	-3.42234	#N/A	#N/A	-2.16926
AT4G33355	8	5.04452	#N/A	#N/A	-2.66218	LTP11	Non-specific lipid-transfer protein 11 [Source:UniProtKB/Swiss-Prot;Acc:Q2V3C1]	-4.00818	#N/A	-5.31801	#N/A	#N/A	#N/A
AT1G67990	8	2.67422	#N/A	#N/A	-2.64958	TSM1	TSM1 [Source:UniProtKB/TrEMBL;Acc:A0A178W5L4]	-6.29399	#N/A	-6.55554	#N/A	#N/A	#N/A
AT5G58660	8	2.87628	#N/A	#N/A	-2.6392	AT5G58660	2-oxoglutarate (2OG) and Fe(II)-dependent oxygenase superfamily protein [Source:UniProtKB/TrEMBL;Acc:Q9LUZ1]	#N/A	#N/A	#N/A	#N/A	#N/A	#N/A
AT2G19500	6	6.20489	#N/A	#N/A	-2.63835	CKX2	Cytokinin dehydrogenase 2 [Source:UniProtKB/Swiss-Prot;Acc:Q9FUJ3]	-4.93368	-4.15887	-4.48725	#N/A	#N/A	#N/A
AT1G20120	8	3.76972	#N/A	#N/A	-2.62227	AT1G20120	GDSL esterase/lipase At1g20120 [Source:UniProtKB/Swiss-Prot;Acc:P0DKJ6]	-6.13491	-3.57546	-6.63213	#N/A	#N/A	-5.74464
AT5G44020	8	2.06098	#N/A	#N/A	-2.61197	AT5G44020	HAD superfamily, subfamily IIIB acid phosphatase [Source:UniProtKB/TrEMBL;Acc:Q9FNC4]	-0.814891	#N/A	#N/A	#N/A	#N/A	#N/A
AT4G34970	8	1.96467	#N/A	#N/A	-2.61094	ADF9	Actin-depolymerizing factor 9 [Source:UniProtKB/Swiss-Prot;Acc:O49606]	#N/A	#N/A	#N/A	#N/A	#N/A	#N/A
AT5G41130	8	1.29766	#N/A	-0.738964	-2.58996	AT5G41130	Esterase/lipase/thioesterase family protein [Source:TAIR;Acc:AT5G41130]	-2.25827	-2.2296	-2.39091	#N/A	#N/A	#N/A
AT1G23590	8	1.88608	#N/A	#N/A	-2.58927	AT1G23590	Putative uncharacterized protein [Source:UniProtKB/TrEMBL;Acc:Q1PFT0]	-3.0772	-3.05983	-2.96657	#N/A	#N/A	#N/A
AT3G07380	8	3.49044	#N/A	#N/A	-2.58673	AT3G07380	F21O3.9 protein [Source:UniProtKB/TrEMBL;Acc:Q9SRS8]	#N/A	#N/A	#N/A	#N/A	#N/A	#N/A
AT3G08900	10	-0.521477	#N/A	-2.29169	-2.58645	RGP3	Glycosyltransferase (Fragment) [Source:UniProtKB/TrEMBL;Acc:W8Q6U1]	#N/A	#N/A	-2.81995	#N/A	-1.64648	#N/A
AT2G21140	10	#N/A	#N/A	-1.78622	-2.58448	PRP2	Proline-rich protein 2 [Source:UniProtKB/Swiss-Prot;Acc:Q9SKP9]	1.31688	#N/A	#N/A	#N/A	#N/A	#N/A
AT1G79800	10	#N/A	#N/A	-1.53338	-2.57989	ENODL7	ENODL7 [Source:UniProtKB/TrEMBL;Acc:A0A178W8V4]	-2.03903	-1.91322	-1.9443	#N/A	#N/A	#N/A
AT3G52160	6	1.59925	#N/A	#N/A	-2.57566	KCS15	3-ketoacyl-CoA synthase [Source:UniProtKB/TrEMBL;Acc:A0A178VHW8]	-5.15842	-4.29228	-5.32967	#N/A	#N/A	-3.5654
AT3G61230	10	#N/A	#N/A	-2.10292	-2.57098	PLIM2C	LIM domain-containing protein PLIM2c [Source:UniProtKB/Swiss-Prot;Acc:Q500W4]	-3.69076	-2.78064	#N/A	#N/A	-2.08296	#N/A
AT1G02610	5	2.88368	#N/A	#N/A	-2.56605	AT1G02610	RING/FYVE/PHD zinc finger superfamily protein [Source:UniProtKB/TrEMBL;Acc:F4HXK4]	#N/A	#N/A	#N/A	#N/A	#N/A	#N/A
AT1G10070	8	3.06051	1.18913	#N/A	-2.50122	BCAT2	Branched-chain-amino-acid aminotransferase 2, chloroplastic [Source:UniProtKB/Swiss-Prot;Acc:Q9M439]	-2.04926	#N/A	-1.09893	#N/A	#N/A	#N/A
AT1G10747	8	2.95839	#N/A	#N/A	-2.49498	ESF1.1	EMBRYO SURROUNDING FACTOR 1.1 [Source:UniProtKB/Swiss-Prot;Acc:A8MSA6]	#N/A	#N/A	#N/A	#N/A	#N/A	#N/A
AT2G41290	8	2.57809	#N/A	#N/A	-2.48389	SSL2	Protein STRICTOSIDINE SYNTHASE-LIKE 2 [Source:UniProtKB/Swiss-Prot;Acc:Q9SLG8]	-2.9797	-3.14078	-3.18494	#N/A	#N/A	#N/A
AT5G65205	8	2.99288	#N/A	#N/A	-2.48027	AT5G65205	AT5g10050/T31P16_40 [Source:UniProtKB/TrEMBL;Acc:Q944R2]	-4.23439	-3.2498	-3.68153	#N/A	#N/A	-3.32352
AT3G46520	8	2.29576	#N/A	#N/A	-2.46179	ACT12	Actin-12 [Source:UniProtKB/Swiss-Prot;Acc:P53497]	-4.50945	-4.43097	-4.58139	#N/A	#N/A	#N/A
AT5G46240	6	2.61246	#N/A	#N/A	-2.45953	KAT1	At5g46240 [Source:UniProtKB/TrEMBL;Acc:Q67YG3]	-1.8576	#N/A	-2.30085	#N/A	#N/A	#N/A
AT3G26125	8	4.35414	#N/A	#N/A	-2.45877	CYP86C2	Cytochrome P-450-like protein [Source:UniProtKB/TrEMBL;Acc:Q9LTN1]	-4.98561	-3.65716	-4.88652	#N/A	#N/A	-3.53133
AT5G20250	5	2.82226	3.11686	-2.75058	-2.45598	DIN10	Raffinose synthase family protein [Source:UniProtKB/TrEMBL;Acc:F4K470]	-1.67174	#N/A	#N/A	-3.12274	#N/A	#N/A
AT2G15880	5	4.07358	3.27471	#N/A	-2.45365	PEX3	Pollen-specific leucine-rich repeat extensin-like protein 3 [Source:UniProtKB/Swiss-Prot;Acc:Q9XIL9]	#N/A	#N/A	#N/A	-4.41888	#N/A	#N/A
AT3G08790	5	3.51297	#N/A	#N/A	-2.44122	TOL8	TOM1-like protein 8 [Source:UniProtKB/Swiss-Prot;Acc:Q9C9Y1]	-4.65763	-4.11442	-4.54945	#N/A	#N/A	#N/A
AT2G38905	8	3.34427	#N/A	#N/A	-2.43886	AT2G38905	At2g38901/At2g38901 [Source:UniProtKB/TrEMBL;Acc:Q941D7]	-3.5387	-2.53227	-3.60993	#N/A	#N/A	#N/A
AT3G50480	10	#N/A	-1.97663	#N/A	-2.43403	HR4	RPW8-like protein 4 [Source:UniProtKB/Swiss-Prot;Acc:Q9SCS6]	#N/A	3.65895	#N/A	-7.37516	#N/A	#N/A
AT1G56600	6	3.449	#N/A	#N/A	-2.43228	GOLS2	Galactinol synthase 2 [Source:UniProtKB/Swiss-Prot;Acc:Q9FXB2]	#N/A	#N/A	#N/A	#N/A	#N/A	#N/A
AT3G01080	10	#N/A	#N/A	#N/A	-2.41822	WRKY58	WRKY DNA-binding protein 58 [Source:UniProtKB/TrEMBL;Acc:A0A1I9LLS8]	#N/A	#N/A	#N/A	#N/A	#N/A	#N/A
AT3G57690	8	4.48051	#N/A	#N/A	-2.41543	AGP23	Arabinogalactan peptide 23 [Source:UniProtKB/Swiss-Prot;Acc:Q8S2W4]	-4.7945	-4.66286	-4.7879	#N/A	#N/A	#N/A
AT5G50060	10	-0.959401	-1.82996	-1.5446	-2.41515	AT5G50060	Plant invertase/pectin methylesterase inhibitor superfamily protein [Source:UniProtKB/TrEMBL;Acc:Q9FGA5]	-3.73501	-3.91942	-3.20823	#N/A	#N/A	#N/A
AT5G58310	10	#N/A	#N/A	-2.32068	-2.40871	MES18	Methylesterase 18 [Source:UniProtKB/Swiss-Prot;Acc:Q9LVL9]	-1.10755	-1.32034	#N/A	#N/A	-0.854972	-1.58559
AT1G79780	10	0.465592	-1.0101	-0.932215	-2.40791	AT1G79780	CASP-like protein 3A2 [Source:UniProtKB/Swiss-Prot;Acc:Q1PFB8]	-2.23483	-1.85518	-2.00938	#N/A	#N/A	#N/A
AT5G51790	5	3.03972	#N/A	#N/A	-2.40638	AT5G51790	basic helix-loop-helix (bHLH) DNA-binding superfamily protein [Source:TAIR;Acc:AT5G51790]	-1.50939	#N/A	#N/A	#N/A	#N/A	#N/A
AT5G49070	6	1.98479	#N/A	#N/A	-2.40504	KCS21	Probable 3-ketoacyl-CoA synthase 21 [Source:UniProtKB/Swiss-Prot;Acc:Q9FH27]	-4.83072	-4.03876	-4.22673	#N/A	#N/A	-3.15033
AT5G03310	5	3.34393	#N/A	#N/A	-2.40226	AT5G03310	Arabidopsis thaliana genomic DNA, chromosome 5, P1 clone:MOK16 [Source:UniProtKB/TrEMBL;Acc:Q9LZF9]	-0.486661	#N/A	#N/A	#N/A	#N/A	#N/A
AT1G13150	8	2.63486	#N/A	#N/A	-2.40026	CYP86C4	Cytochrome P450, family 86, subfamily C, polypeptide 4 [Source:UniProtKB/TrEMBL;Acc:Q9SAE8]	-4.74205	-3.01182	-4.82758	#N/A	#N/A	-3.97139
AT5G15960	8	3.46519	#N/A	#N/A	-2.38413	KIN1	Stress-induced protein KIN1 [Source:UniProtKB/Swiss-Prot;Acc:P18612]	-2.41643	-2.24613	-2.84622	#N/A	#N/A	#N/A
AT3G03760	10	#N/A	#N/A	#N/A	-2.38405	LBD20	LOB domain-containing protein 20 [Source:UniProtKB/Swiss-Prot;Acc:Q9SRV3]	-3.71884	#N/A	-3.82831	#N/A	#N/A	#N/A
AT3G36659	10	#N/A	#N/A	#N/A	-2.3824	AT3G36659	Plant invertase/pectin methylesterase inhibitor superfamily protein [Source:UniProtKB/TrEMBL;Acc:F4JC28]	-1.88914	-2.15495	#N/A	#N/A	#N/A	#N/A
AT4G08670	5	4.77301	#N/A	#N/A	-2.37541	LTPG4	Bifunctional inhibitor/lipid-transfer protein/seed storage 2S albumin superfamily protein [Source:UniProtKB/TrEMBL;Acc:Q2PE70]	-3.95037	-3.50433	-3.77922	#N/A	#N/A	#N/A
AT2G38490	6	1.89775	#N/A	#N/A	-2.37452	CIPK22	CBL-interacting serine/threonine-protein kinase 22 [Source:UniProtKB/Swiss-Prot;Acc:O80902]	-1.7602	-1.54859	-2.00496	#N/A	#N/A	#N/A
AT4G30030	10	-0.851917	#N/A	-2.10688	-2.37351	AT4G30030	Aspartyl protease family protein [Source:UniProtKB/TrEMBL;Acc:Q9SZV6]	-2.77257	-3.21714	-3.75926	#N/A	#N/A	#N/A
AT1G02360	8	2.21593	#N/A	#N/A	-2.37348	AT1G02360	Chitinase family protein [Source:TAIR;Acc:AT1G02360]	-1.33409	#N/A	#N/A	#N/A	#N/A	#N/A
AT3G13610	10	#N/A	#N/A	#N/A	-2.36634	F6'H1	Feruloyl CoA ortho-hydroxylase 1 [Source:UniProtKB/Swiss-Prot;Acc:Q9LHN8]	-3.55887	-2.65562	-4.3694	#N/A	#N/A	#N/A
AT5G53550	8	2.23127	#N/A	#N/A	-2.35402	YSL3	YSL3 [Source:UniProtKB/TrEMBL;Acc:A0A178U7D6]	-1.53659	-1.24648	-0.670556	-3.30989	#N/A	#N/A
AT1G54560	8	1.60134	#N/A	#N/A	-2.34275	XI-E	Myosin-11 [Source:UniProtKB/Swiss-Prot;Acc:F4HWY6]	-4.59343	-4.54251	-4.5717	#N/A	#N/A	#N/A
AT1G11260	8	2.69817	1.0831	#N/A	-2.33329	STP1	STP1 [Source:UniProtKB/TrEMBL;Acc:A0A178WJ63]	#N/A	#N/A	#N/A	-3.31671	#N/A	#N/A
AT1G22890	5	3.26496	2.48352	#N/A	-2.33001	AT1G22890	AT1G22890 protein [Source:UniProtKB/TrEMBL;Acc:A0JQ18]	#N/A	#N/A	#N/A	-6.00082	#N/A	#N/A
AT5G66790	8	2.03933	#N/A	#N/A	-2.32945	WAKL21	Wall-associated receptor kinase-like 21 [Source:UniProtKB/Swiss-Prot;Acc:Q8GYF5]	#N/A	#N/A	#N/A	#N/A	#N/A	#N/A
AT5G21080	8	1.9494	#N/A	#N/A	-2.32857	AT5G21080	Uncharacterized protein [Source:TAIR;Acc:AT5G21080]	-2.87254	-2.89343	-2.6466	#N/A	#N/A	#N/A
AT1G66850	8	1.85891	#N/A	#N/A	-2.32843	AT1G66850	At1g66850 [Source:UniProtKB/TrEMBL;Acc:Q9C9N7]	-5.89528	-3.83332	-5.93506	#N/A	#N/A	#N/A
AT4G15760	5	4.39455	3.23895	#N/A	-2.32408	MO1	monooxygenase 1 [Source:TAIR;Acc:AT4G15760]	#N/A	#N/A	#N/A	-9.08605	#N/A	#N/A
AT5G44572	5	4.06843	4.51383	#N/A	-2.31971	AT5G44572	Transmembrane protein [Source:UniProtKB/TrEMBL;Acc:Q0WML3]	#N/A	#N/A	#N/A	#N/A	#N/A	#N/A
AT1G69850	8	2.33272	#N/A	#N/A	-2.31494	NPF4.6	Protein NRT1/ PTR FAMILY 4.6 [Source:UniProtKB/Swiss-Prot;Acc:Q8H157]	-1.75696	-1.28295	-1.72157	-1.60561	#N/A	#N/A
AT1G61110	6	3.32228	#N/A	1.84814	-2.31432	NAC025	NAC transcription factor 25 [Source:UniProtKB/Swiss-Prot;Acc:Q8GY42]	-5.90096	-3.90934	-3.56145	#N/A	#N/A	-4.13811
AT1G62760	5	3.31844	#N/A	#N/A	-2.31189	PMEI10	Pectinesterase inhibitor 10 [Source:UniProtKB/Swiss-Prot;Acc:Q9SI74]	-2.37836	-2.12107	#N/A	#N/A	#N/A	#N/A
AT3G26220	8	1.38126	#N/A	#N/A	-2.30254	CYP71B3	Cytochrome P450 71B3 [Source:UniProtKB/Swiss-Prot;Acc:O65785]	#N/A	#N/A	#N/A	-7.55204	#N/A	#N/A
AT4G17483	8	2.01819	#N/A	#N/A	-2.29722	AT4G17483	Alpha/beta-Hydrolases superfamily protein [Source:UniProtKB/TrEMBL;Acc:Q8L7H5]	-2.34457	-2.51182	-2.00133	#N/A	-1.89968	#N/A
AT3G57620	10	#N/A	#N/A	-2.43143	-2.2921	AT3G57620	Glyoxal oxidase-related protein [Source:UniProtKB/TrEMBL;Acc:Q9SVX6]	-3.79204	-4.08469	-3.99912	#N/A	#N/A	-2.52644
AT3G51000	8	2.54847	#N/A	#N/A	-2.29138	AT3G51000	AT3g51000/F24M12_40 [Source:UniProtKB/TrEMBL;Acc:Q9SD45]	-2.55506	-2.17947	-2.89186	#N/A	#N/A	-2.5601
AT2G20470	8	1.13696	#N/A	#N/A	-2.29039	AT2G20470	Non-specific serine/threonine protein kinase [Source:UniProtKB/TrEMBL;Acc:Q1PF34]	-2.33279	-1.96186	-2.16874	#N/A	#N/A	#N/A
AT1G65500	6	1.62115	#N/A	#N/A	-2.28757	AT1G65500	F5I14.4 protein [Source:UniProtKB/TrEMBL;Acc:O04468]	#N/A	#N/A	#N/A	#N/A	#N/A	#N/A
AT1G02620	8	2.88436	#N/A	#N/A	-2.26211	AT1G02620	Ras-related small GTP-binding family protein [Source:UniProtKB/TrEMBL;Acc:Q3E6Q3]	#N/A	#N/A	#N/A	#N/A	#N/A	#N/A
AT2G31980	8	2.23673	#N/A	#N/A	-2.25901	CYS2	Cysteine proteinase inhibitor [Source:UniProtKB/TrEMBL;Acc:A0A178VSQ8]	-4.1297	-2.87426	-4.42083	-2.09814	#N/A	#N/A
AT5G42250	8	2.87519	#N/A	#N/A	-2.25468	AT5G42250	Alcohol dehydrogenase-like 7 [Source:UniProtKB/Swiss-Prot;Acc:Q9FH04]	-1.36372	-1.01644	#N/A	#N/A	#N/A	#N/A
AT3G15280	8	3.36902	#N/A	#N/A	-2.2518	AT3G15280	AT3g15280/K7L4_8 [Source:UniProtKB/TrEMBL;Acc:Q9LDN8]	-4.12451	-3.69918	-4.05118	#N/A	#N/A	#N/A
AT1G48940	6	6.56356	#N/A	#N/A	-2.23783	ENODL6	Early nodulin-like protein 6 [Source:UniProtKB/TrEMBL;Acc:Q4PSZ8]	-3.40504	#N/A	-2.79157	#N/A	#N/A	#N/A
AT1G71160	8	0.904705	-1.17764	#N/A	-2.23592	KCS7	3-ketoacyl-CoA synthase [Source:UniProtKB/TrEMBL;Acc:A0A178W4M1]	-4.9451	#N/A	-3.84646	#N/A	#N/A	-3.51214
AT3G26940	6	2.89454	#N/A	#N/A	-2.21918	CDG1	CDG1 [Source:UniProtKB/TrEMBL;Acc:A0A178VIM3]	-2.9265	-2.81966	-2.71738	#N/A	#N/A	#N/A
AT2G16750	8	1.59797	#N/A	#N/A	-2.2182	AT2G16750	At2g16750 [Source:UniProtKB/TrEMBL;Acc:B5X4Z9]	-4.07459	-4.00401	-3.71096	#N/A	#N/A	#N/A
AT4G16563	8	1.22881	#N/A	#N/A	-2.21689	AT4G16563	Probable aspartyl protease At4g16563 [Source:UniProtKB/Swiss-Prot;Acc:Q940R4]	#N/A	#N/A	#N/A	#N/A	#N/A	#N/A
AT5G03860	5	4.90803	2.23367	#N/A	-2.21247	MLS	Malate synthase [Source:UniProtKB/Swiss-Prot;Acc:Q9LZC3]	#N/A	#N/A	#N/A	#N/A	#N/A	#N/A
AT1G67265	5	3.08634	#N/A	#N/A	-2.20774	DVL3	DVL3 [Source:UniProtKB/TrEMBL;Acc:Q6X5U0]	#N/A	#N/A	#N/A	#N/A	#N/A	#N/A
AT4G20080	6	3.96925	#N/A	#N/A	-2.20572	MCTP11	Calcium-dependent lipid-binding (CaLB domain) plant phosphoribosyltransferase family protein [Source:UniProtKB/TrEMBL;Acc:O49435]	-2.93523	-1.90269	-2.60923	#N/A	#N/A	#N/A
AT2G34290	8	1.61697	#N/A	#N/A	-2.20345	AT2G34290	Protein kinase family protein [Source:UniProtKB/TrEMBL;Acc:O80778]	#N/A	#N/A	#N/A	#N/A	#N/A	#N/A
AT1G32450	10	#N/A	#N/A	-2.24742	-2.19105	NPF7.3	Protein NRT1/ PTR FAMILY 7.3 [Source:UniProtKB/Swiss-Prot;Acc:Q9LQL2]	#N/A	#N/A	#N/A	#N/A	#N/A	#N/A
AT1G02520	6	#N/A	#N/A	#N/A	-2.18609	ABCB11	ABC transporter B family member 11 [Source:UniProtKB/Swiss-Prot;Acc:Q9FWX7]	-2.21248	-2.04337	-2.41975	#N/A	#N/A	#N/A
AT1G10770	5	3.54696	#N/A	#N/A	-2.18559	AT1G10770	At1g10770 [Source:UniProtKB/TrEMBL;Acc:Q9SAC5]	-5.21984	-4.46682	#N/A	#N/A	#N/A	#N/A
AT3G48390	8	2.53318	1.53172	#N/A	-2.1845	AT3G48390	AT3g48390/T29H11_90 [Source:UniProtKB/TrEMBL;Acc:Q9STL9]	-0.878739	-1.06968	#N/A	-2.8667	#N/A	#N/A
AT2G43590	6	1.55158	#N/A	#N/A	-2.18011	AT2G43590	Endochitinase At2g43590 [Source:UniProtKB/Swiss-Prot;Acc:O24658]	#N/A	#N/A	#N/A	#N/A	#N/A	#N/A
AT1G44224	6	4.36942	#N/A	#N/A	-2.17889	AT1G44224	ECA1 gametogenesis related family protein [Source:UniProtKB/TrEMBL;Acc:Q570Y0]	#N/A	#N/A	#N/A	#N/A	#N/A	#N/A
AT3G26210	10	#N/A	#N/A	#N/A	-2.17684	CYP71B23	Cytochrome P450 71B23 [Source:UniProtKB/Swiss-Prot;Acc:Q9LTM0]	#N/A	#N/A	#N/A	#N/A	#N/A	#N/A
AT1G80440	8	2.31138	3.40699	-3.26121	-2.1656	AT1G80440	F-box/kelch-repeat protein At1g80440 [Source:UniProtKB/Swiss-Prot;Acc:Q9M8L2]	-2.39018	#N/A	#N/A	-7.57864	#N/A	#N/A
AT1G21327	8	3.0025	#N/A	#N/A	-2.16101	None	None	#N/A	#N/A	#N/A	#N/A	#N/A	#N/A
AT4G36850	8	2.22026	#N/A	#N/A	-2.15622	AT4G36850	PQ-loop repeat family protein / transmembrane family protein [Source:UniProtKB/TrEMBL;Acc:Q94AH7]	#N/A	-1.13904	#N/A	#N/A	#N/A	#N/A
AT5G60660	8	2.30169	#N/A	#N/A	-2.14977	PIP2-4	PIP2F [Source:UniProtKB/TrEMBL;Acc:A0A178UG45]	-2.13719	#N/A	#N/A	#N/A	#N/A	#N/A
AT1G65620	10	#N/A	#N/A	-1.3334	-2.13555	AS2	AS2 [Source:UniProtKB/TrEMBL;Acc:A0A178WIA0]	-0.793952	#N/A	#N/A	#N/A	#N/A	#N/A
AT3G25930	8	2.15163	#N/A	#N/A	-2.13255	AT3G25930	Adenine nucleotide alpha hydrolases-like superfamily protein [Source:UniProtKB/TrEMBL;Acc:Q9LU98]	-2.72689	#N/A	-3.06528	#N/A	#N/A	#N/A
AT5G36260	6	2.38218	#N/A	#N/A	-2.13072	A36	Eukaryotic aspartyl protease family protein;(source:Araport11)	-1.29784	-2.28513	-2.15031	#N/A	-1.27965	#N/A
AT2G15080	8	#N/A	#N/A	#N/A	-2.13003	AtRLP19	Receptor-like protein 19 [Source:UniProtKB/Swiss-Prot;Acc:Q9ZUK3]	#N/A	#N/A	#N/A	#N/A	#N/A	#N/A
AT5G19190	5	2.2341	#N/A	#N/A	-2.12227	AT5G19190	Uncharacterized protein At5g19190/T24G5_90 [Source:UniProtKB/TrEMBL;Acc:Q8GYS0]	#N/A	#N/A	#N/A	#N/A	#N/A	#N/A
AT5G60260	8	2.03691	#N/A	#N/A	-2.12218	AT5G60260	unknown protein; Ha. [Source:TAIR;Acc:AT5G60260]	#N/A	#N/A	#N/A	#N/A	#N/A	#N/A
AT1G22100	5	3.1162	#N/A	#N/A	-2.11294	AT1G22100	Inositol-pentakisphosphate 2-kinase [Source:UniProtKB/TrEMBL;Acc:Q1PFT7]	-2.49835	-2.41059	#N/A	#N/A	#N/A	#N/A
AT5G55690	5	4.00198	4.76661	#N/A	-2.11288	AT5G55690	At5g55690 [Source:UniProtKB/TrEMBL;Acc:Q9FM69]	-1.41086	#N/A	#N/A	#N/A	#N/A	#N/A
AT3G21720	8	0.762086	#N/A	-2.78085	-2.11118	ICL	Isocitrate lyase [Source:UniProtKB/Swiss-Prot;Acc:P28297]	2.58153	#N/A	-1.52617	#N/A	-1.07792	#N/A
AT1G78750	6	3.50732	#N/A	#N/A	-2.11106	AT1G78750	F-box/FBD/LRR-repeat protein At1g78750 [Source:UniProtKB/Swiss-Prot;Acc:Q9ZV93]	-1.42558	-1.23687	-1.45814	#N/A	#N/A	#N/A
AT3G04900	8	#N/A	#N/A	#N/A	-2.10685	HIPP42	Heavy metal-associated isoprenylated plant protein 42 [Source:UniProtKB/Swiss-Prot;Acc:Q9CAV5]	#N/A	#N/A	#N/A	#N/A	#N/A	#N/A
AT1G33700	8	1.93286	#N/A	#N/A	-2.09937	AT1G33700	Non-lysosomal glucosylceramidase [Source:UniProtKB/TrEMBL;Acc:F4HR96]	-0.950977	-0.996002	-1.85291	#N/A	#N/A	#N/A
AT3G01490	8	2.13377	#N/A	#N/A	-2.09739	AT3G01490	AT3g01490/F4P13_4 [Source:UniProtKB/TrEMBL;Acc:Q9SSA4]	-1.67138	-1.62245	-1.26221	#N/A	#N/A	-1.76553
AT1G16910	8	2.0292	#N/A	#N/A	-2.09682	LSH8	Protein LIGHT-DEPENDENT SHORT HYPOCOTYLS 8 [Source:UniProtKB/Swiss-Prot;Acc:Q9FZ51]	#N/A	#N/A	#N/A	-3.03547	#N/A	#N/A
AT4G28090	6	3.05129	#N/A	#N/A	-2.09446	sks10	Multi-copper oxidase type I family protein [Source:UniProtKB/TrEMBL;Acc:Q9SUD0]	-4.60313	-4.07858	-4.55602	#N/A	#N/A	#N/A
AT4G27450	8	1.6932	1.42058	-1.82089	-2.09352	AT4G27450	AT4g27450/F27G19_50 [Source:UniProtKB/TrEMBL;Acc:Q93V62]	-1.8985	-1.68849	#N/A	-2.3211	#N/A	#N/A
AT2G33160	6	3.92538	#N/A	#N/A	-2.09283	AT2G33160	Glycoside hydrolase family 28 protein / polygalacturonase (Pectinase) family protein [Source:UniProtKB/TrEMBL;Acc:O49319]	#N/A	#N/A	#N/A	#N/A	#N/A	#N/A
AT5G07510	6	6.15405	#N/A	#N/A	-2.09221	GRP14	Glycine-rich protein [Source:UniProtKB/TrEMBL;Acc:Q1PDZ0]	-2.82733	-2.49565	-2.75996	#N/A	#N/A	#N/A
AT3G23010	8	1.1376	#N/A	#N/A	-2.08121	AtRLP36	None	#N/A	#N/A	#N/A	#N/A	#N/A	#N/A
AT1G72060	8	1.59377	#N/A	#N/A	-2.08018	AT1G72060	Serine-type endopeptidase inhibitor [Source:UniProtKB/TrEMBL;Acc:Q9C7G9]	#N/A	#N/A	#N/A	#N/A	#N/A	#N/A
AT1G07340	6	3.75725	#N/A	#N/A	-2.07321	STP2	STP2 [Source:UniProtKB/TrEMBL;Acc:A0A178W5X1]	-3.94851	-2.42147	-4.33702	-7.27782	#N/A	#N/A
AT3G62730	5	4.59654	#N/A	#N/A	-2.07247	AT3G62730	AT3g62730/F26K9_160 [Source:UniProtKB/TrEMBL;Acc:Q9LZJ2]	-0.940687	#N/A	-0.842288	#N/A	#N/A	#N/A
AT5G35110	8	0.728306	#N/A	#N/A	-2.04043	AT5G35110	Gb [Source:UniProtKB/TrEMBL;Acc:Q9FYR1]	-3.06321	-2.60546	-2.75958	#N/A	#N/A	#N/A
AT3G05150	8	2.24362	#N/A	#N/A	-2.0342	AT3G05150	Major facilitator superfamily protein [Source:UniProtKB/TrEMBL;Acc:A0A1I9LPR9]	-3.36142	-2.7632	#N/A	#N/A	#N/A	#N/A
AT1G22240	8	2.15865	#N/A	#N/A	-2.03208	APUM8	Putative pumilio homolog 8, chloroplastic [Source:UniProtKB/Swiss-Prot;Acc:Q9LM20]	-2.72792	-2.29094	-2.84381	#N/A	#N/A	#N/A
AT5G52900	8	1.70697	#N/A	#N/A	-2.03094	MAKR6	Probable membrane-associated kinase regulator 6 [Source:UniProtKB/Swiss-Prot;Acc:Q84JK8]	-0.89018	#N/A	-1.50254	#N/A	#N/A	#N/A
AT5G14470	8	2.0798	#N/A	#N/A	-2.02714	GLCAK2	Probable glucuronokinase 2 [Source:UniProtKB/Swiss-Prot;Acc:Q9LY82]	#N/A	#N/A	#N/A	#N/A	#N/A	#N/A
AT2G32460	6	2.81319	#N/A	#N/A	-2.02114	MYB101	Transcription factor MYB101 [Source:UniProtKB/Swiss-Prot;Acc:O80883]	-2.73731	-2.53251	-2.94573	#N/A	#N/A	#N/A
AT1G20080	8	#N/A	#N/A	#N/A	-2.01432	SYT2	Synaptotagmin-2 [Source:UniProtKB/Swiss-Prot;Acc:B6ETT4]	-4.11246	-4.04839	-3.22561	#N/A	#N/A	#N/A
AT1G24400	6	2.77139	#N/A	#N/A	-2.00896	LHT2	Lysine histidine transporter 2 [Source:UniProtKB/Swiss-Prot;Acc:Q9LRB5]	-4.8117	-4.17014	-3.99053	#N/A	#N/A	#N/A
AT2G37730	6	5.65941	#N/A	#N/A	-2.00825	AT2G37730	Glycosyltransferase (DUF604) [Source:UniProtKB/TrEMBL;Acc:O80941]	#N/A	#N/A	-2.24326	#N/A	#N/A	#N/A
AT1G11070	5	2.86906	#N/A	#N/A	-2.00533	AT1G11070	BEST Arabidopsis thaliana protein match is: Hydroxyproline-rich glycoprotein family protein (TAIR:AT1G61080.1); Ha. [Source:TAIR;Acc:AT1G11070]	#N/A	#N/A	-1.56438	#N/A	#N/A	#N/A
AT2G37750	8	2.20252	#N/A	#N/A	-1.99595	AT2G37750	Expressed protein [Source:UniProtKB/TrEMBL;Acc:O80943]	#N/A	#N/A	-2.37734	#N/A	#N/A	#N/A
AT2G45130	6	2.8619	#N/A	#N/A	-1.98364	SPX3	SPX domain-containing protein 3 [Source:UniProtKB/Swiss-Prot;Acc:Q5PP62]	-3.1949	-3.15381	#N/A	#N/A	#N/A	#N/A
AT5G61590	5	2.09534	1.84151	#N/A	-1.97366	ERF107	Ethylene-responsive transcription factor ERF107 [Source:UniProtKB/Swiss-Prot;Acc:Q9FKG2]	-1.80594	#N/A	#N/A	-1.38303	#N/A	#N/A
AT5G10140	8	1.4718	#N/A	#N/A	-1.97358	FLC	At5g10140 [Source:UniProtKB/TrEMBL;Acc:Q5Q9J1]	-2.99981	-1.21438	-2.55375	#N/A	#N/A	#N/A
AT5G57240	6	3.3756	#N/A	#N/A	-1.96997	ORP4C	ORP4C [Source:UniProtKB/TrEMBL;Acc:A0A384LHK8]	-0.953808	#N/A	#N/A	#N/A	#N/A	#N/A
AT2G39200	8	2.46003	#N/A	#N/A	-1.9674	MLO12	MLO-like protein [Source:UniProtKB/TrEMBL;Acc:A0A178VNS1]	#N/A	#N/A	#N/A	#N/A	#N/A	#N/A
AT1G44191	8	2.37782	#N/A	#N/A	-1.96665	AT1G44191	ECA1 gametogenesis related family protein [Source:UniProtKB/TrEMBL;Acc:A8MQW1]	#N/A	#N/A	#N/A	#N/A	#N/A	#N/A
AT1G78230	10	#N/A	#N/A	-1.60913	-1.96521	AT1G78230	Outer arm dynein light chain 1 protein [Source:UniProtKB/TrEMBL;Acc:F4IA60]	#N/A	#N/A	-1.43064	#N/A	#N/A	#N/A
AT3G62150	8	0.799574	#N/A	#N/A	-1.96014	ABCB21	ABC transporter B family member 21 [Source:UniProtKB/Swiss-Prot;Acc:Q9M1Q9]	#N/A	#N/A	#N/A	#N/A	#N/A	#N/A
AT3G24420	10	#N/A	#N/A	-1.62334	-1.95603	AT3G24420	Alpha/beta-Hydrolases superfamily protein [Source:UniProtKB/TrEMBL;Acc:Q9LK01]	#N/A	#N/A	#N/A	-1.81887	#N/A	#N/A
AT4G02520	8	1.01422	#N/A	#N/A	-1.94721	GSTF2	Glutathione S-transferase F2 [Source:UniProtKB/Swiss-Prot;Acc:P46422]	-2.54909	-2.75403	#N/A	#N/A	#N/A	#N/A
AT1G80740	8	1.69379	#N/A	#N/A	-1.94567	CMT1	Putative DNA (cytosine-5)-methyltransferase CMT1 [Source:UniProtKB/Swiss-Prot;Acc:O49139]	#N/A	#N/A	#N/A	#N/A	#N/A	#N/A
AT5G02390	8	2.05439	#N/A	#N/A	-1.94169	AT5G02390	TRM32-like protein (DUF3741) [Source:UniProtKB/TrEMBL;Acc:Q9LZ87]	-2.77704	-2.78947	-3.00107	#N/A	#N/A	#N/A
AT1G52120	5	3.93176	#N/A	#N/A	-1.94139	JAL12	Jacalin-related lectin 12 [Source:UniProtKB/Swiss-Prot;Acc:Q0WMR0]	-2.44938	-2.08175	-2.23911	#N/A	#N/A	#N/A
AT2G05540	5	4.54248	4.34858	#N/A	-1.94133	AT2G05540	At2g05540/T20G20.11 [Source:UniProtKB/TrEMBL;Acc:Q9SL13]	#N/A	-1.6158	#N/A	-5.71507	#N/A	#N/A
AT2G29880	6	5.60051	#N/A	#N/A	-1.94097	AT2G29880	Uncharacterized protein At2g29880 [Source:UniProtKB/Swiss-Prot;Acc:O82368]	#N/A	1.20636	-3.99097	#N/A	#N/A	#N/A
AT4G00040	8	1.9842	#N/A	#N/A	-1.93768	AT4G00040	Type III polyketide synthase C [Source:UniProtKB/Swiss-Prot;Acc:O81305]	#N/A	#N/A	-2.45353	#N/A	#N/A	#N/A
AT3G15450	5	2.18909	3.23244	-2.9801	-1.93675	AT3G15450	AT3g15450/MJK13_11 [Source:UniProtKB/TrEMBL;Acc:Q9LE80]	-2.14514	-1.81398	#N/A	-4.44091	#N/A	#N/A
AT3G47340	8	2.01569	1.74162	-1.66255	-1.93662	ASN1	DIN6 [Source:UniProtKB/TrEMBL;Acc:A0A178VBT4]	-1.94051	#N/A	#N/A	-2.80304	#N/A	#N/A
AT1G51270	8	2.3309	#N/A	#N/A	-1.9304	AT1G51270	Vesicle-associated protein 1-4 [Source:UniProtKB/TrEMBL;Acc:F4I818]	#N/A	#N/A	#N/A	#N/A	#N/A	#N/A
AT5G56550	5	2.41511	1.5645	#N/A	-1.92759	OXS3	Emb [Source:UniProtKB/TrEMBL;Acc:Q9LVB9]	#N/A	-1.00817	#N/A	-3.77661	#N/A	#N/A
AT3G47210	8	1.77929	#N/A	#N/A	-1.92526	AT3G47210	AT3g47210/F13I12_260 [Source:UniProtKB/TrEMBL;Acc:Q9SD52]	#N/A	#N/A	#N/A	#N/A	#N/A	#N/A
AT5G59810	6	2.67029	#N/A	#N/A	-1.92369	SBT5.4	Subtilisin-like protease SBT5.4 [Source:UniProtKB/Swiss-Prot;Acc:F4JXC5]	-1.70472	-1.32269	#N/A	-5.85275	#N/A	#N/A
AT2G07140	8	1.61952	#N/A	#N/A	-1.92104	AT2G07140	F-box and associated interaction domains-containing protein [Source:UniProtKB/TrEMBL;Acc:F4IK90]	-1.56502	-1.50837	-2.08617	#N/A	#N/A	#N/A
AT2G25330	6	3.28079	#N/A	#N/A	-1.91808	AT2G25330	TRAF-like family protein [Source:UniProtKB/TrEMBL;Acc:Q9SIR0]	-3.00662	-2.55645	-3.22637	#N/A	#N/A	#N/A
AT2G39210	8	0.93108	#N/A	-0.888118	-1.90513	AT2G39210	At2g39210/T16B24.15 [Source:UniProtKB/TrEMBL;Acc:O80960]	-1.68728	-1.41139	#N/A	-3.82315	#N/A	#N/A
AT1G22740	8	1.48803	#N/A	#N/A	-1.9031	RABG3B	Ras-related protein RABG3b [Source:UniProtKB/Swiss-Prot;Acc:O04157]	#N/A	#N/A	#N/A	-2.09548	#N/A	#N/A
AT4G23970	6	2.47409	#N/A	#N/A	-1.89923	AT4G23970	Uncharacterized protein AT4g23970 [Source:UniProtKB/TrEMBL;Acc:Q9T0B1]	#N/A	#N/A	#N/A	#N/A	#N/A	#N/A
AT5G42900	5	3.70853	2.188	#N/A	-1.89182	COR27	Cold regulated protein 27 [Source:UniProtKB/TrEMBL;Acc:Q8L8T7]	#N/A	#N/A	#N/A	-1.13141	#N/A	#N/A
AT1G78160	6	3.14046	#N/A	#N/A	-1.88776	APUM7	pumilio 7 [Source:TAIR;Acc:AT1G78160]	-3.57733	-2.94256	-3.12511	#N/A	#N/A	#N/A
AT3G23030	8	2.15755	#N/A	#N/A	-1.88372	IAA2	Auxin-responsive protein [Source:UniProtKB/TrEMBL;Acc:A0A1I9LQ54]	#N/A	#N/A	#N/A	#N/A	#N/A	#N/A
AT2G30630	8	1.26394	#N/A	#N/A	-1.87805	AT2G30630	Plastidial pyruvate kinase 4, chloroplastic [Source:UniProtKB/Swiss-Prot;Acc:Q9M3B6]	-3.18956	-3.26417	-3.13274	#N/A	#N/A	#N/A
AT3G18362	5	3.22601	#N/A	#N/A	-1.86271	AT3G18362	other RNA [Source:TAIR;Acc:AT3G18362]	#N/A	#N/A	#N/A	#N/A	#N/A	#N/A
AT4G38905	6	6.23368	#N/A	#N/A	-1.85816	AT4G38905	Transmembrane protein [Source:UniProtKB/TrEMBL;Acc:A0A1P8B399]	-3.54999	-2.07474	-3.09637	#N/A	#N/A	#N/A
AT4G28040	5	3.14956	#N/A	#N/A	-1.85244	AT4G28040	WAT1-related protein At4g28040 [Source:UniProtKB/Swiss-Prot;Acc:Q9SUD5]	#N/A	#N/A	#N/A	#N/A	#N/A	#N/A
AT1G15125	8	1.1951	#N/A	#N/A	-1.85021	AT1G15125	F9L1.6 [Source:UniProtKB/TrEMBL;Acc:Q9XI57]	#N/A	#N/A	#N/A	#N/A	#N/A	#N/A
AT3G24600	8	1.43731	#N/A	#N/A	-1.8485	AT3G24600	Late embryogenesis abundant protein, group 2 [Source:UniProtKB/TrEMBL;Acc:Q9LV43]	-3.67775	-3.64254	-3.62883	#N/A	#N/A	#N/A
AT5G59040	6	2.9309	#N/A	#N/A	-1.84081	COPT3	Copper transporter 3 [Source:UniProtKB/Swiss-Prot;Acc:Q9FGU8]	-3.46903	-2.3217	-3.2089	#N/A	#N/A	#N/A
AT2G20670	5	2.7633	3.04322	#N/A	-1.83977	AT2G20670	Expressed protein [Source:UniProtKB/TrEMBL;Acc:Q9SIU5]	#N/A	-1.85768	#N/A	-4.02409	#N/A	#N/A
AT5G05965	5	4.60587	#N/A	#N/A	-1.83687	AT5G05965	Cell wall RBR3-like protein [Source:UniProtKB/TrEMBL;Acc:Q5XV49]	-0.877928	#N/A	#N/A	#N/A	#N/A	#N/A
AT1G76890	8	1.49733	#N/A	#N/A	-1.83634	GT-2	Trihelix transcription factor GT-2 [Source:UniProtKB/Swiss-Prot;Acc:Q39117]	-1.21881	-0.893459	#N/A	#N/A	#N/A	#N/A
AT3G42850	8	2.21933	#N/A	#N/A	-1.82723	ARA2	Mevalonate/galactokinase family protein [Source:UniProtKB/TrEMBL;Acc:A0A1I9LRU1]	-2.517	-1.89413	-2.13456	#N/A	#N/A	#N/A
AT1G13670	5	2.23922	#N/A	#N/A	-1.82406	AT1G13670	At1g13670 [Source:UniProtKB/TrEMBL;Acc:Q9LMY0]	#N/A	#N/A	#N/A	#N/A	#N/A	#N/A
AT4G01883	10	#N/A	#N/A	#N/A	-1.82178	AT4G01883	Polyketide cyclase / dehydrase and lipid transport protein [Source:UniProtKB/TrEMBL;Acc:Q1G3L2]	#N/A	#N/A	#N/A	#N/A	#N/A	#N/A
AT5G52250	8	1.96951	#N/A	#N/A	-1.81891	RUP1	WD repeat-containing protein RUP1 [Source:UniProtKB/Swiss-Prot;Acc:Q9LTJ6]	#N/A	#N/A	#N/A	-1.86515	#N/A	#N/A
AT1G26610	8	1.86266	#N/A	#N/A	-1.81718	AT1G26610	C2H2-like zinc finger protein [Source:UniProtKB/TrEMBL;Acc:Q9FZE5]	-3.27028	-2.8618	-2.86346	#N/A	#N/A	#N/A
AT3G33377	10	#N/A	#N/A	-1.67649	-1.81346	None	None	#N/A	#N/A	#N/A	#N/A	#N/A	#N/A
AT2G22750	10	#N/A	#N/A	#N/A	-1.8097	AT2G22750	basic helix-loop-helix (bHLH) DNA-binding superfamily protein [Source:TAIR;Acc:AT2G22750]	-1.4357	-1.63028	-2.56545	#N/A	#N/A	#N/A
AT4G23960	6	3.2059	#N/A	1.93695	-1.80868	AT4G23960	F-box family protein [Source:TAIR;Acc:AT4G23960]	-1.926	-1.65705	-2.24621	#N/A	#N/A	#N/A
AT4G11890	8	#N/A	#N/A	#N/A	-1.80594	AT4G11890	Protein kinase superfamily protein [Source:UniProtKB/TrEMBL;Acc:F4JPT7]	#N/A	#N/A	#N/A	#N/A	#N/A	#N/A
AT3G62950	5	3.01761	1.88859	#N/A	-1.80229	GRXC11	Glutaredoxin-C11 [Source:UniProtKB/Swiss-Prot;Acc:Q9LYC6]	#N/A	-1.14648	#N/A	#N/A	#N/A	#N/A
AT3G46370	5	2.95324	#N/A	#N/A	-1.80021	AT3G46370	Leucine-rich repeat protein kinase family protein [Source:UniProtKB/TrEMBL;Acc:Q9SNA0]	#N/A	#N/A	-1.03102	#N/A	#N/A	#N/A
AT3G23430	8	2.24743	#N/A	#N/A	-1.79871	PHO1	Phosphate transporter PHO1 [Source:UniProtKB/Swiss-Prot;Acc:Q8S403]	#N/A	#N/A	#N/A	#N/A	#N/A	#N/A
AT1G62305	8	0.669685	#N/A	#N/A	-1.79432	AT1G62305	At1g62305 [Source:UniProtKB/TrEMBL;Acc:Q6DST3]	-2.30813	-2.10725	-2.86956	#N/A	#N/A	#N/A
AT1G08630	8	1.26613	-0.450671	#N/A	-1.79139	THA1	Probable low-specificity L-threonine aldolase 1 [Source:UniProtKB/Swiss-Prot;Acc:Q8RXU4]	-1.55524	-1.52938	#N/A	-2.52638	#N/A	#N/A
AT1G19540	8	1.16402	#N/A	-0.934169	-1.78815	AT1G19540	At1g19540 [Source:UniProtKB/TrEMBL;Acc:Q29PX7]	#N/A	#N/A	#N/A	#N/A	#N/A	#N/A
AT4G14130	8	1.36591	#N/A	#N/A	-1.77993	XTH15	Xyloglucan endotransglucosylase/hydrolase protein 15 [Source:UniProtKB/Swiss-Prot;Acc:Q38911]	#N/A	#N/A	#N/A	#N/A	#N/A	#N/A
AT5G62240	6	2.83192	#N/A	#N/A	-1.77852	TPXL8	Cell cycle regulated microtubule associated protein [Source:UniProtKB/TrEMBL;Acc:Q5XUX8]	-3.90455	-3.61782	-2.94988	#N/A	#N/A	#N/A
AT2G28680	6	3.77478	#N/A	#N/A	-1.77624	AT2G28680	Cupin family protein [Source:UniProtKB/TrEMBL;Acc:Q9SIA7]	-3.07541	#N/A	-2.76368	-6.5665	#N/A	#N/A
AT1G28330	5	2.6437	3.13405	-2.2643	-1.77395	DRM1	Dormancy-associated protein 1 [Source:UniProtKB/Swiss-Prot;Acc:B9DGG8]	-2.43623	#N/A	#N/A	-4.06543	#N/A	#N/A
AT5G47370	5	2.57488	0.726666	#N/A	-1.77066	HAT2	Homeobox-leucine zipper protein HAT2 [Source:UniProtKB/Swiss-Prot;Acc:P46601]	-1.32222	#N/A	#N/A	-1.76188	#N/A	#N/A
AT5G24090	6	5.45906	#N/A	#N/A	-1.77022	CHIB1	Acidic endochitinase [Source:UniProtKB/Swiss-Prot;Acc:P19172]	-1.90119	#N/A	-4.87702	#N/A	#N/A	#N/A
AT4G18550	5	3.14763	#N/A	#N/A	-1.7667	AT4G18550	alpha/beta-Hydrolases superfamily protein [Source:TAIR;Acc:AT4G18550]	-1.63962	#N/A	#N/A	#N/A	-1.88322	#N/A
AT1G78955	8	0.989672	#N/A	#N/A	-1.76353	CAMS1	Camelliol C synthase [Source:UniProtKB/Swiss-Prot;Acc:P0C8Y0]	-2.67034	-2.51156	-2.76369	#N/A	#N/A	#N/A
AT1G67920	10	#N/A	#N/A	-2.39634	-1.76178	AT1G67920	At1g67920 [Source:UniProtKB/TrEMBL;Acc:Q9C9V8]	-3.67671	-3.46996	-3.59649	#N/A	#N/A	#N/A
AT5G05320	8	1.60381	#N/A	#N/A	-1.76101	MO3	Monooxygenase 3 [Source:UniProtKB/Swiss-Prot;Acc:Q9FLC2]	#N/A	#N/A	#N/A	#N/A	#N/A	#N/A
AT1G08930	8	#N/A	#N/A	#N/A	-1.75589	ERD6	ERD6 [Source:UniProtKB/TrEMBL;Acc:A0A178W9Q9]	#N/A	#N/A	#N/A	#N/A	#N/A	#N/A
AT1G68825	6	2.82099	#N/A	#N/A	-1.74444	DVL5	DVL5 [Source:UniProtKB/TrEMBL;Acc:Q6X5T8]	#N/A	#N/A	#N/A	#N/A	#N/A	#N/A
AT3G11920	5	2.62467	#N/A	#N/A	-1.74271	AT3G11920	F26K24.21 protein [Source:UniProtKB/TrEMBL;Acc:Q9SF07]	-0.808626	#N/A	#N/A	#N/A	#N/A	#N/A
AT1G69572	8	2.09015	#N/A	#N/A	-1.74253	AT1G69572	other RNA [Source:TAIR;Acc:AT1G69572]	-1.69529	#N/A	#N/A	#N/A	#N/A	#N/A
AT1G61050	10	-0.842557	-1.03913	-1.54308	-1.73965	AT1G61050	alpha 1,4-glycosyltransferase family protein [Source:TAIR;Acc:AT1G61050]	-4.33131	-4.51029	-2.62747	#N/A	#N/A	#N/A
AT5G35090	8	1.32331	#N/A	#N/A	-1.738	AT5G35090	At5g35090 [Source:UniProtKB/TrEMBL;Acc:Q9FYR2]	-1.98941	-2.11016	-1.41417	#N/A	#N/A	#N/A
AT3G58250	5	2.89769	#N/A	#N/A	-1.73416	AT3G58250	TRAF-like family protein [Source:TAIR;Acc:AT3G58250]	-1.5028	-1.33686	-0.742838	#N/A	#N/A	#N/A
AT4G37370	8	1.48717	#N/A	#N/A	-1.73377	CYP81D8	Cytochrome P450, family 81, subfamily D, polypeptide 8 [Source:UniProtKB/TrEMBL;Acc:Q9SZT7]	#N/A	#N/A	#N/A	#N/A	#N/A	#N/A
AT3G28315	5	2.45691	#N/A	#N/A	-1.72901	None	None	#N/A	#N/A	#N/A	#N/A	#N/A	#N/A
AT3G49110	8	1.2572	#N/A	#N/A	-1.72405	PER33	Peroxidase 33 [Source:UniProtKB/Swiss-Prot;Acc:P24101]	#N/A	#N/A	#N/A	#N/A	#N/A	#N/A
AT2G24160	8	0.770023	#N/A	#N/A	-1.72197	None	None	#N/A	#N/A	#N/A	#N/A	#N/A	#N/A
AT1G23250	8	1.72867	#N/A	#N/A	-1.72182	AT1G23250	Probable inactive peroxygenase-like protein [Source:UniProtKB/Swiss-Prot;Acc:F4I4P8]	-5.69596	-4.97934	-5.09183	#N/A	#N/A	#N/A
AT2G04460	10	#N/A	#N/A	#N/A	-1.71694	None	None	#N/A	#N/A	#N/A	#N/A	#N/A	#N/A
AT5G28145	5	2.05665	#N/A	#N/A	-1.71443	None	None	#N/A	#N/A	#N/A	#N/A	#N/A	#N/A
AT5G62310	8	1.19014	#N/A	#N/A	-1.71378	IRE	Probable serine/threonine protein kinase IRE [Source:UniProtKB/Swiss-Prot;Acc:Q9LE81]	-2.87488	-2.87173	-2.48608	#N/A	#N/A	#N/A
AT3G47870	6	3.13472	#N/A	#N/A	-1.71298	LBD27	LOB domain-containing protein 27 [Source:UniProtKB/Swiss-Prot;Acc:Q9STS6]	-5.03108	-3.95606	-4.54403	#N/A	#N/A	#N/A
AT2G36190	6	3.49302	#N/A	#N/A	-1.71217	CWINV4	Beta-fructofuranosidase, insoluble isoenzyme CWINV4 [Source:UniProtKB/Swiss-Prot;Acc:Q8W413]	-1.82171	-1.69738	-2.15456	#N/A	#N/A	#N/A
AT3G56000	5	3.27081	2.61198	#N/A	-1.71108	CSLA14	Probable glucomannan 4-beta-mannosyltransferase 14 [Source:UniProtKB/Swiss-Prot;Acc:Q84W06]	#N/A	#N/A	#N/A	#N/A	#N/A	#N/A
AT1G05135	8	1.06393	#N/A	#N/A	-1.71088	None	None	#N/A	#N/A	#N/A	#N/A	#N/A	#N/A
AT3G30775	10	#N/A	#N/A	-2.23728	-1.70981	POX1	Proline dehydrogenase 1, mitochondrial [Source:UniProtKB/Swiss-Prot;Acc:P92983]	-0.932873	#N/A	#N/A	-0.579887	#N/A	#N/A
AT1G72416	5	1.9428	#N/A	#N/A	-1.70861	AT1G72416	Chaperone DnaJ-domain superfamily protein [Source:UniProtKB/TrEMBL;Acc:B3H5X6]	#N/A	#N/A	#N/A	#N/A	#N/A	#N/A
AT3G03910	6	4.17599	#N/A	#N/A	-1.70686	GSH3	Glutamate dehydrogenase [Source:UniProtKB/TrEMBL;Acc:A0A178VBI2]	-4.61841	-3.9713	-5.13259	#N/A	#N/A	-2.87239
AT4G39070	8	1.05486	#N/A	#N/A	-1.70602	BBX20	B-box zinc finger protein 20 [Source:UniProtKB/Swiss-Prot;Acc:Q0IGM7]	#N/A	#N/A	#N/A	#N/A	#N/A	#N/A
AT1G20795	5	2.52478	#N/A	#N/A	-1.69364	AT1G20795	Putative F-box protein At1g20795 [Source:UniProtKB/Swiss-Prot;Acc:Q9LM74]	-2.31002	-2.007	-2.52447	#N/A	#N/A	#N/A
AT1G58180	5	2.20327	#N/A	#N/A	-1.68871	BCA6	Beta carbonic anhydrase 6, mitochondrial [Source:UniProtKB/Swiss-Prot;Acc:Q9C6F5]	-0.847144	#N/A	#N/A	-2.43727	#N/A	#N/A
AT1G23149	8	1.89283	#N/A	#N/A	-1.68517	None	None	#N/A	#N/A	#N/A	#N/A	#N/A	#N/A
AT5G01760	8	1.30017	#N/A	#N/A	-1.68463	TOL7	TOM1-like protein 7 [Source:UniProtKB/Swiss-Prot;Acc:F4KAU9]	-3.77952	-3.87249	-3.39475	#N/A	#N/A	#N/A
AT5G67480	5	2.09031	#N/A	#N/A	-1.68187	BT4	BTB and TAZ domain protein 4 [Source:TAIR;Acc:AT5G67480]	#N/A	#N/A	#N/A	-0.804475	#N/A	#N/A
AT2G37290	8	1.85445	#N/A	#N/A	-1.68128	AT2G37290	Ypt/Rab-GAP domain of gyp1p superfamily protein [Source:UniProtKB/TrEMBL;Acc:F4IQ29]	-2.39998	-2.39683	-2.23705	#N/A	#N/A	#N/A
AT3G54990	10	0.470776	#N/A	-1.79636	-1.67969	SMZ	AP2-like ethylene-responsive transcription factor SMZ [Source:UniProtKB/Swiss-Prot;Acc:Q6PV68]	#N/A	-1.14721	#N/A	#N/A	#N/A	#N/A
AT1G06265	8	1.74265	#N/A	#N/A	-1.67953	AT1G06265	other RNA [Source:TAIR;Acc:AT1G06265]	#N/A	#N/A	#N/A	#N/A	#N/A	#N/A
AT3G18360	8	2.19074	#N/A	#N/A	-1.6795	VQ20	VQ motif-containing protein 20 [Source:UniProtKB/Swiss-Prot;Acc:Q9LS54]	-3.70807	-3.48188	-3.53019	#N/A	#N/A	#N/A
AT5G17340	6	3.35712	#N/A	#N/A	-1.67932	AT5G17340	At5g17340 [Source:UniProtKB/TrEMBL;Acc:Q9FYN3]	-3.72895	-3.00533	-3.18852	#N/A	#N/A	#N/A
AT5G56368	8	1.1252	#N/A	-2.36615	-1.67821	AT5G56368	Putative defensin-like protein 282 [Source:UniProtKB/Swiss-Prot;Acc:Q2V2Y0]	-2.61491	-2.78445	#N/A	#N/A	#N/A	#N/A
AT3G43850	5	2.84604	#N/A	#N/A	-1.67247	AT3G43850	Uncharacterized protein T28A8_140 [Source:UniProtKB/TrEMBL;Acc:Q9LZG3]	#N/A	#N/A	#N/A	#N/A	#N/A	#N/A
AT4G14368	5	2.41299	#N/A	#N/A	-1.66877	AT4G14368	Regulator of chromosome condensation (RCC1) family protein [Source:UniProtKB/TrEMBL;Acc:F4JVE8]	-3.58266	-3.497	-3.15843	#N/A	#N/A	#N/A
AT5G22920	5	1.72792	2.11225	#N/A	-1.66401	RZPF34	E3 ubiquitin-protein ligase RZFP34 [Source:UniProtKB/Swiss-Prot;Acc:Q9FFB6]	-1.0183	#N/A	#N/A	-2.43999	#N/A	#N/A
AT5G05440	8	1.32171	#N/A	#N/A	-1.661	PYL5	Abscisic acid receptor PYL5 [Source:UniProtKB/Swiss-Prot;Acc:Q9FLB1]	-1.65575	#N/A	#N/A	#N/A	#N/A	#N/A
AT3G15440	6	2.31489	#N/A	#N/A	-1.66085	AT3G15440	MJK13.10 protein [Source:UniProtKB/TrEMBL;Acc:Q9LE10]	-3.05667	-2.25529	-2.60452	#N/A	#N/A	#N/A
AT3G04210	10	#N/A	#N/A	#N/A	-1.66034	AT3G04210	At3g04210/T6K12_17 [Source:UniProtKB/TrEMBL;Acc:Q8H1N6]	#N/A	-1.86816	#N/A	#N/A	#N/A	#N/A
AT5G25440	8	#N/A	#N/A	#N/A	-1.65702	AT5G25440	Protein kinase superfamily protein [Source:TAIR;Acc:AT5G25440]	#N/A	#N/A	#N/A	#N/A	#N/A	#N/A
AT5G08030	6	3.49219	#N/A	#N/A	-1.65626	GDPD6	PLC-like phosphodiesterases superfamily protein [Source:TAIR;Acc:AT5G08030]	-5.45883	-4.16343	-4.63439	#N/A	#N/A	#N/A
AT3G15630	5	1.93751	2.01611	-1.73461	-1.65601	AT3G15630	AT3g15630/MSJ11_3 [Source:UniProtKB/TrEMBL;Acc:Q9LW16]	-1.74818	-1.17975	#N/A	-2.97846	#N/A	#N/A
AT1G22110	6	2.85539	#N/A	#N/A	-1.65575	AT1G22110	F2E2.18 [Source:UniProtKB/TrEMBL;Acc:Q9LM48]	-2.29457	-1.50214	-2.19663	#N/A	#N/A	#N/A
AT3G60100	8	2.31726	#N/A	#N/A	-1.65514	CSY5	Citrate synthase [Source:UniProtKB/TrEMBL;Acc:A0A1I9LSJ6]	#N/A	#N/A	#N/A	#N/A	#N/A	#N/A
AT1G69570	8	1.36545	#N/A	#N/A	-1.65328	CDF5	Cyclic dof factor 5 [Source:UniProtKB/Swiss-Prot;Acc:Q9SEZ3]	-0.476438	#N/A	-1.25239	#N/A	#N/A	#N/A
AT4G22170	8	1.98813	#N/A	#N/A	-1.65031	AT4G22170	Putative F-box protein At4g22170 [Source:UniProtKB/Swiss-Prot;Acc:Q9SUG4]	-0.825691	#N/A	#N/A	#N/A	#N/A	#N/A
AT1G03090	8	1.63323	#N/A	#N/A	-1.65029	MCCA	Methylcrotonoyl-CoA carboxylase subunit alpha, mitochondrial [Source:UniProtKB/Swiss-Prot;Acc:Q42523]	#N/A	#N/A	#N/A	-3.00712	#N/A	#N/A
AT4G36350	6	2.87941	#N/A	#N/A	-1.64981	PAP25	Purple acid phosphatase 25 [Source:UniProtKB/Swiss-Prot;Acc:O23244]	-4.19878	-3.50897	-4.06466	#N/A	#N/A	#N/A
AT1G49500	5	4.66524	6.09239	#N/A	-1.64912	AT1G49500	At1g49500/F13F21_6 [Source:UniProtKB/TrEMBL;Acc:Q9XIB7]	#N/A	#N/A	#N/A	#N/A	#N/A	#N/A
AT1G15670	8	1.63194	1.13761	-1.14812	-1.64245	AT1G15670	F-box/kelch-repeat protein At1g15670 [Source:UniProtKB/Swiss-Prot;Acc:Q9LMR5]	-1.42894	-1.35565	#N/A	-3.54735	#N/A	#N/A
AT5G07520	6	3.5724	#N/A	#N/A	-1.64134	GRP18	Glycine-rich protein atGRP [Source:UniProtKB/TrEMBL;Acc:Q9LY10]	-3.93717	-3.22476	-4.02567	#N/A	#N/A	#N/A
AT3G18550	8	1.93236	#N/A	#N/A	-1.63775	BRC1	TCP family transcription factor [Source:UniProtKB/TrEMBL;Acc:A0A1I9LSP1]	-1.18865	#N/A	#N/A	#N/A	#N/A	#N/A
AT4G39010	10	#N/A	#N/A	-0.841489	-1.63757	AtGH9B18	Endoglucanase 24 [Source:UniProtKB/Swiss-Prot;Acc:Q93YQ7]	-1.34579	-1.30866	-1.72162	#N/A	#N/A	#N/A
AT4G38390	8	1.11864	#N/A	#N/A	-1.63449	RHS17	RHS17 [Source:UniProtKB/TrEMBL;Acc:A0A178V2M6]	-4.98261	-3.62475	-3.72178	#N/A	#N/A	#N/A
AT2G18130	6	3.86118	#N/A	#N/A	-1.63433	PAP11	Purple acid phosphatase 11 [Source:UniProtKB/Swiss-Prot;Acc:Q9SI18]	-2.13064	-1.71556	-3.6971	#N/A	#N/A	#N/A
AT1G35350	8	#N/A	#N/A	#N/A	-1.63161	PHO1-H8	Phosphate transporter PHO1 homolog 8 [Source:UniProtKB/Swiss-Prot;Acc:Q6R8G2]	#N/A	#N/A	#N/A	#N/A	#N/A	#N/A
AT2G30690	8	1.9972	#N/A	#N/A	-1.629	MYOB4	Probable myosin-binding protein 4 [Source:UniProtKB/Swiss-Prot;Acc:F4INW9]	-3.38617	-3.23905	-2.74139	#N/A	#N/A	#N/A
AT5G61180	6	3.03662	#N/A	#N/A	-1.62861	AT5G61180	Putative endonuclease or glycosyl hydrolase [Source:TAIR;Acc:AT5G61180]	-0.916639	-0.940648	#N/A	#N/A	#N/A	#N/A
AT4G00320	6	2.86772	#N/A	#N/A	-1.62217	AT4G00320	Putative F-box/LRR-repeat protein At4g00320 [Source:UniProtKB/Swiss-Prot;Acc:P0C2G6]	-1.65487	-1.20873	-2.02918	#N/A	#N/A	#N/A
AT1G02640	8	0.715354	#N/A	-1.28232	-1.61955	BXL2	Probable beta-D-xylosidase 2 [Source:UniProtKB/Swiss-Prot;Acc:Q94KD8]	-1.2367	#N/A	#N/A	-0.970093	#N/A	#N/A
AT2G07734	8	#N/A	#N/A	#N/A	-1.61903	AT2G07734	Alpha-L RNA-binding motif/Ribosomal protein S4 family protein [Source:TAIR;Acc:AT2G07734]	#N/A	#N/A	#N/A	#N/A	#N/A	#N/A
AT4G04450	8	1.72807	#N/A	#N/A	-1.61843	WRKY42	WRKY transcription factor 42 [Source:UniProtKB/Swiss-Prot;Acc:Q9XEC3]	-3.45037	-3.63615	-3.31311	#N/A	#N/A	#N/A
AT5G64120	8	#N/A	#N/A	#N/A	-1.61427	PER71	Peroxidase [Source:UniProtKB/TrEMBL;Acc:A0A178UAR8]	#N/A	-2.37632	#N/A	#N/A	#N/A	#N/A
AT1G56360	6	2.9905	#N/A	#N/A	-1.61311	PAP6	Purple acid phosphatase 6 [Source:UniProtKB/Swiss-Prot;Acc:Q9C510]	-4.26886	-3.19272	-3.73091	#N/A	#N/A	#N/A
AT3G20460	8	1.58027	#N/A	#N/A	-1.61076	AT3G20460	Putative sugar transporter ERD6-like 13 [Source:UniProtKB/Swiss-Prot;Acc:Q9LTP6]	#N/A	#N/A	#N/A	#N/A	#N/A	#N/A
AT2G47130	10	#N/A	#N/A	#N/A	-1.60845	SDR3A	Short-chain dehydrogenase reductase 3a [Source:UniProtKB/Swiss-Prot;Acc:O80713]	#N/A	-2.31881	#N/A	#N/A	#N/A	#N/A
AT5G38865	8	1.12086	#N/A	#N/A	-1.6079	AT5G38865	Uncharacterized protein (Fragment) [Source:UniProtKB/TrEMBL;Acc:A0A1P8BB09]	#N/A	#N/A	#N/A	#N/A	#N/A	#N/A
AT1G77210	8	#N/A	#N/A	#N/A	-1.6046	STP14	Sugar transport protein 14 [Source:UniProtKB/Swiss-Prot;Acc:Q8GW61]	-2.72642	-2.96513	-3.24652	#N/A	-2.85293	-1.70041
AT5G21170	8	1.57557	0.868326	-0.895907	-1.60315	AKINBETA1	5'-AMP-activated protein kinase beta-2 subunit protein [Source:UniProtKB/TrEMBL;Acc:Q2V357]	#N/A	#N/A	#N/A	-1.61785	#N/A	#N/A
AT2G02950	5	2.09292	#N/A	#N/A	-1.5999	PKS1	Protein PHYTOCHROME KINASE SUBSTRATE 1 [Source:UniProtKB/Swiss-Prot;Acc:Q9SWI1]	-0.719434	#N/A	#N/A	#N/A	#N/A	#N/A
AT4G27300	8	1.46273	#N/A	#N/A	-1.59838	SD11	G-type lectin S-receptor-like serine/threonine-protein kinase SD1-1 [Source:UniProtKB/Swiss-Prot;Acc:O81833]	#N/A	#N/A	#N/A	#N/A	#N/A	#N/A
AT4G33980	5	2.83038	1.55794	#N/A	-1.59713	AT4G33980	BEST Arabidopsis thaliana protein match is: cold regulated gene 27 (TAIR:AT5G42900.2); Ha. [Source:TAIR;Acc:AT4G33980]	#N/A	#N/A	#N/A	-1.71254	#N/A	#N/A
AT4G19820	6	#N/A	#N/A	#N/A	-1.59209	AT4G19820	Glycosyl hydrolase family protein with chitinase insertion domain [Source:TAIR;Acc:AT4G19820]	#N/A	#N/A	#N/A	#N/A	#N/A	#N/A
AT2G15890	5	3.15876	3.52779	-1.96112	-1.59208	MEE14	CCG-binding protein 1 [Source:UniProtKB/Swiss-Prot;Acc:Q9XIM0]	-2.01124	#N/A	#N/A	-2.53095	#N/A	#N/A
AT1G16360	5	1.97056	#N/A	#N/A	-1.58456	AT1G16360	LEM3 (ligand-effect modulator 3) family protein / CDC50 family protein [Source:TAIR;Acc:AT1G16360]	-3.25962	-3.49024	-3.2348	#N/A	#N/A	#N/A
AT1G80920	5	1.84781	1.77499	-1.50875	-1.58157	ATJ8	Chaperone protein dnaJ 8, chloroplastic [Source:UniProtKB/Swiss-Prot;Acc:Q9SAG8]	#N/A	#N/A	#N/A	-3.82572	#N/A	#N/A
AT1G03610	8	1.75558	0.703266	#N/A	-1.57565	AT1G03610	Plant/protein (DUF789) [Source:UniProtKB/TrEMBL;Acc:Q8LF98]	#N/A	#N/A	#N/A	-1.94917	#N/A	#N/A
AT1G70290	5	2.46013	1.79035	#N/A	-1.5749	TPS8	Probable alpha,alpha-trehalose-phosphate synthase [UDP-forming] 8 [Source:UniProtKB/Swiss-Prot;Acc:Q0WUI9]	#N/A	#N/A	#N/A	-2.97263	#N/A	#N/A
AT5G48710	8	1.79702	#N/A	#N/A	-1.57452	SUMO4	Putative small ubiquitin-related modifier 4 [Source:UniProtKB/Swiss-Prot;Acc:Q9FKC5]	-1.60664	#N/A	-2.01324	#N/A	#N/A	#N/A
AT4G09760	8	1.31276	#N/A	#N/A	-1.57399	AT4G09760	Probable choline kinase 3 [Source:UniProtKB/Swiss-Prot;Acc:Q9SZ92]	#N/A	#N/A	#N/A	-4.73386	#N/A	#N/A
AT5G41830	6	3.22786	#N/A	#N/A	-1.5728	AT5G41830	RNI-like superfamily protein [Source:TAIR;Acc:AT5G41830]	-1.67627	-1.59148	#N/A	#N/A	#N/A	#N/A
AT3G50560	8	1.21507	#N/A	#N/A	-1.56813	AT3G50560	AT3g50560/T20E23_160 [Source:UniProtKB/TrEMBL;Acc:Q943Z4]	#N/A	#N/A	#N/A	#N/A	#N/A	#N/A
AT2G32750	10	-1.39183	#N/A	-2.14405	-1.56249	AT2G32750	Exostosin family protein [Source:TAIR;Acc:AT2G32750]	-1.45765	-1.52751	#N/A	#N/A	#N/A	#N/A
AT1G17990	8	1.45453	#N/A	#N/A	-1.56205	AT1G17990	Putative 12-oxophytodienoate reductase-like protein 2B [Source:UniProtKB/Swiss-Prot;Acc:P0DI09]	#N/A	#N/A	#N/A	-3.09159	#N/A	#N/A
AT3G59480	6	3.00721	#N/A	#N/A	-1.56134	FRK7	Probable fructokinase-4 [Source:UniProtKB/Swiss-Prot;Acc:Q9M1B9]	-2.63451	#N/A	-2.48326	#N/A	#N/A	#N/A
AT5G39160	5	1.99095	#N/A	#N/A	-1.56072	GLP2A	Germin-like protein subfamily 1 member 18 [Source:UniProtKB/Swiss-Prot;Acc:P92999]	#N/A	#N/A	1.35432	#N/A	#N/A	#N/A
AT5G36150	8	0.660474	#N/A	#N/A	-1.55999	PEN3	Tirucalladienol synthase [Source:UniProtKB/Swiss-Prot;Acc:Q9LVY2]	-2.7729	-1.76208	-2.69507	#N/A	#N/A	#N/A
AT2G44993	10	#N/A	#N/A	#N/A	-1.55983	AT2G44993	None	#N/A	#N/A	#N/A	#N/A	#N/A	#N/A
AT4G19645	6	1.3146	#N/A	#N/A	-1.55466	AT4G19645	At4g19645 [Source:UniProtKB/TrEMBL;Acc:Q8GSI6]	-3.54066	#N/A	-3.26569	#N/A	#N/A	#N/A
AT3G19930	5	1.74381	#N/A	#N/A	-1.5546	STP4	STP4 [Source:UniProtKB/TrEMBL;Acc:A0A178V5Z0]	-2.30321	-2.36633	-1.61311	#N/A	-2.0218	#N/A
AT5G53510	6	3.11538	#N/A	#N/A	-1.55247	OPT9	Oligopeptide transporter 9 [Source:UniProtKB/Swiss-Prot;Acc:Q9FJD2]	-3.0063	#N/A	-2.50306	#N/A	#N/A	#N/A
AT1G10020	8	1.08556	#N/A	#N/A	-1.55236	AT1G10020	At1g10020 [Source:UniProtKB/TrEMBL;Acc:O80593]	#N/A	#N/A	#N/A	#N/A	#N/A	#N/A
AT2G03740	6	3.65306	#N/A	1.88303	-1.54708	LEA11	At2g03740 [Source:UniProtKB/TrEMBL;Acc:Q9ZPQ7]	-5.48131	-5.54374	-5.77497	#N/A	#N/A	#N/A
AT2G25200	5	2.17076	#N/A	#N/A	-1.54541	AT2G25200	At2g25200 [Source:UniProtKB/TrEMBL;Acc:Q9SIS2]	#N/A	#N/A	#N/A	#N/A	#N/A	#N/A
AT2G29940	6	1.96269	#N/A	#N/A	-1.54072	ABCG31	ABC transporter G family member 31 [Source:UniProtKB/Swiss-Prot;Acc:Q7PC88]	-3.00591	-2.74409	-2.96722	#N/A	#N/A	#N/A
AT3G33235	10	-0.982215	#N/A	-1.57783	-1.53766	None	None	#N/A	#N/A	#N/A	#N/A	#N/A	#N/A
AT2G38500	6	1.95402	#N/A	#N/A	-1.53504	AT2G38500	2-oxoglutarate (2OG) and Fe(II)-dependent oxygenase superfamily protein [Source:UniProtKB/TrEMBL;Acc:Q8GY13]	-3.76013	-3.67106	-2.5706	#N/A	-3.2494	#N/A
AT3G26280	5	2.10918	#N/A	#N/A	-1.53498	CYP71B4	Cytochrome P450, family 71, subfamily B, polypeptide 4 [Source:UniProtKB/TrEMBL;Acc:A0A1I9LMQ2]	#N/A	#N/A	#N/A	#N/A	#N/A	#N/A
AT5G61730	6	2.52224	#N/A	#N/A	-1.5337	ABCA9	ABC transporter A family member 9 [Source:UniProtKB/Swiss-Prot;Acc:Q9FLT5]	#N/A	#N/A	#N/A	#N/A	#N/A	#N/A
AT5G24275	8	1.34233	#N/A	#N/A	-1.53329	AT5G24275	En/Spm-like transposon [Source:UniProtKB/TrEMBL;Acc:A0A1P8BDF3]	#N/A	#N/A	#N/A	#N/A	#N/A	#N/A
AT2G15960	5	3.24642	2.73225	#N/A	-1.53259	AT2G15960	Expressed protein [Source:UniProtKB/TrEMBL;Acc:Q9XIM6]	#N/A	#N/A	#N/A	-3.75938	#N/A	#N/A
AT5G16370	5	1.8863	0.957871	-0.602422	-1.53085	AAE5	Probable acyl-activating enzyme 5, peroxisomal [Source:UniProtKB/Swiss-Prot;Acc:Q9FFE6]	#N/A	#N/A	#N/A	-2.52741	#N/A	#N/A
AT3G51590	6	2.49563	#N/A	#N/A	-1.52738	LTP12	Non-specific lipid-transfer protein 12 [Source:UniProtKB/Swiss-Prot;Acc:Q9SCZ0]	-5.24941	-4.96361	-5.42157	-9.91811	#N/A	-6.84343
AT5G03355	8	#N/A	#N/A	#N/A	-1.52564	AT5G03355	Cysteine/histidine-rich C1 domain protein [Source:UniProtKB/TrEMBL;Acc:Q9LZF4]	#N/A	#N/A	#N/A	#N/A	#N/A	#N/A
AT4G27260	5	2.29	1.58693	-0.815626	-1.5187	GH3.5	Indole-3-acetic acid-amido synthetase GH3.5 [Source:UniProtKB/Swiss-Prot;Acc:O81829]	#N/A	#N/A	#N/A	-2.07065	#N/A	#N/A
AT5G46050	10	-0.844682	#N/A	-1.94096	-1.5126	NPF5.2	Protein NRT1/ PTR FAMILY 5.2 [Source:UniProtKB/Swiss-Prot;Acc:Q9FNL7]	-1.86429	-2.05105	#N/A	#N/A	#N/A	#N/A
AT1G03220	5	1.79398	#N/A	#N/A	-1.51057	AT1G03220	Eukaryotic aspartyl protease family protein [Source:UniProtKB/TrEMBL;Acc:Q9ZVS4]	#N/A	#N/A	#N/A	-2.71705	#N/A	#N/A
AT4G18205	5	1.80828	#N/A	#N/A	-1.50978	PUP22	Probable purine permease 22 [Source:UniProtKB/Swiss-Prot;Acc:Q8RY74]	#N/A	#N/A	#N/A	#N/A	#N/A	#N/A
AT2G46690	8	1.76053	#N/A	#N/A	-1.50889	SAUR32	Auxin-responsive protein SAUR32 [Source:UniProtKB/Swiss-Prot;Acc:Q9ZUZ3]	-1.32702	#N/A	#N/A	#N/A	-1.24937	#N/A
AT1G48530	6	1.93757	#N/A	#N/A	-1.50631	AT1G48530	Proteasome inhibitor-like protein [Source:UniProtKB/TrEMBL;Acc:Q5XVJ3]	-2.66861	-2.34511	-2.36506	#N/A	#N/A	#N/A
AT2G30930	5	2.37944	#N/A	#N/A	-1.50573	AT2G30930	Expressed protein [Source:UniProtKB/TrEMBL;Acc:O80858]	#N/A	#N/A	#N/A	#N/A	#N/A	#N/A
AT1G18020	8	1.57757	#N/A	#N/A	-1.50544	AT1G18020	Putative 12-oxophytodienoate reductase-like protein 2B [Source:UniProtKB/Swiss-Prot;Acc:P0DI09]	#N/A	#N/A	#N/A	-2.71287	#N/A	#N/A
AT4G38550	8	0.830492	#N/A	#N/A	-1.50405	AT4G38550	Arabidopsis phospholipase-like protein (PEARLI 4) family [Source:TAIR;Acc:AT4G38550]	#N/A	#N/A	#N/A	-2.31578	#N/A	#N/A
AT2G47360	10	-1.21633	#N/A	-1.7151	-1.50292	AT2G47360	Transmembrane protein [Source:UniProtKB/TrEMBL;Acc:O22910]	-0.655557	#N/A	#N/A	#N/A	#N/A	#N/A
AT1G33790	5	1.79845	1.53158	#N/A	-1.50171	JAL4	Jacalin-related lectin 4 [Source:UniProtKB/Swiss-Prot;Acc:Q9LQ31]	-0.896922	#N/A	#N/A	#N/A	#N/A	#N/A
AT1G22130	5	1.94814	#N/A	#N/A	-1.50066	AGL104	Agamous-like MADS-box protein AGL104 [Source:UniProtKB/Swiss-Prot;Acc:Q9LM46]	-3.38916	-3.35765	-3.46221	#N/A	#N/A	#N/A
AT3G62930	5	1.86464	#N/A	#N/A	-1.49894	GRXS6	Monothiol glutaredoxin-S6 [Source:UniProtKB/Swiss-Prot;Acc:Q9LYC8]	#N/A	#N/A	#N/A	#N/A	#N/A	#N/A
AT3G62860	5	2.3682	#N/A	#N/A	-1.49189	MAGL12	Alpha/beta-Hydrolases superfamily protein [Source:UniProtKB/TrEMBL;Acc:F4IZK0]	-1.80985	-1.6501	-1.49516	#N/A	#N/A	#N/A
AT3G59240	6	2.18908	#N/A	#N/A	-1.49045	AT3G59240	Putative F-box/FBD/LRR-repeat protein At3g59240 [Source:UniProtKB/Swiss-Prot;Acc:Q9LX47]	#N/A	#N/A	#N/A	#N/A	#N/A	#N/A
AT4G10910	5	2.8898	#N/A	#N/A	-1.48726	AT4G10910	Uncharacterized protein At4g10910/F25I24_120 [Source:UniProtKB/TrEMBL;Acc:Q9SN61]	-1.06204	-1.55927	#N/A	#N/A	#N/A	#N/A
AT5G40450	8	#N/A	#N/A	#N/A	-1.4851	AT5G40450	unknown protein; FUNCTIONS IN: molecular_function unknown; INVOLVED IN: biological_process unknown; LOCATED IN: chloroplast, plasma membrane; EXPRESSED IN: 24 plant structures; EXPRESSED DURING: 13 growth stages; Ha. [Source:TAIR;Acc:AT5G40450]	#N/A	#N/A	#N/A	#N/A	#N/A	#N/A
AT5G43700	6	1.76041	#N/A	#N/A	-1.48274	IAA4	IAA4 [Source:UniProtKB/TrEMBL;Acc:A0A384LA06]	#N/A	#N/A	#N/A	#N/A	#N/A	#N/A
AT5G40260	6	2.20091	#N/A	#N/A	-1.48169	SWEET8	Bidirectional sugar transporter SWEET8 [Source:UniProtKB/Swiss-Prot;Acc:Q8LFH5]	-2.86019	#N/A	-2.63089	#N/A	#N/A	#N/A
AT4G14550	6	1.99776	#N/A	#N/A	-1.48115	IAA14	indole-3-acetic acid inducible 14 [Source:TAIR;Acc:AT4G14550]	#N/A	#N/A	#N/A	#N/A	#N/A	#N/A
AT1G26720	6	2.82212	#N/A	#N/A	-1.48102	AT1G26720	T24P13.10 [Source:UniProtKB/TrEMBL;Acc:Q9LQY0]	-5.59506	#N/A	-5.73991	#N/A	#N/A	#N/A
AT4G32510	8	1.35177	#N/A	#N/A	-1.47837	AT4G32510	HCO3- transporter family [Source:TAIR;Acc:AT4G32510]	-3.66864	-3.60228	-3.08855	#N/A	#N/A	#N/A
AT3G21800	6	2.44632	#N/A	#N/A	-1.47789	UGT71B8	UDP-glycosyltransferase 71B8 [Source:UniProtKB/Swiss-Prot;Acc:Q9LSY4]	-3.47667	-3.01051	-3.39734	#N/A	#N/A	#N/A
AT2G43820	5	2.6786	2.22503	#N/A	-1.47582	UGT74F2	UDP-glycosyltransferase 74F2 [Source:UniProtKB/Swiss-Prot;Acc:O22822]	#N/A	#N/A	#N/A	#N/A	#N/A	#N/A
AT2G42475	6	2.69584	#N/A	#N/A	-1.47391	AT2G42475	MATH domain and coiled-coil domain-containing protein At2g42475 [Source:UniProtKB/Swiss-Prot;Acc:P0DKG6]	-2.07324	#N/A	-1.74495	#N/A	#N/A	#N/A
AT3G44120	6	2.06607	#N/A	#N/A	-1.47238	AT3G44120	F-box/kelch-repeat protein At3g44120 [Source:UniProtKB/Swiss-Prot;Acc:Q9LXQ1]	#N/A	#N/A	#N/A	#N/A	#N/A	#N/A
AT3G20340	5	2.07417	2.3199	#N/A	-1.46964	AT3G20340	At3g20340 [Source:UniProtKB/TrEMBL;Acc:Q9LTR0]	#N/A	-1.1977	#N/A	-4.61151	#N/A	#N/A
AT4G14780	5	2.22341	#N/A	#N/A	-1.46907	AT4G14780	Kinase like protein [Source:UniProtKB/TrEMBL;Acc:O23334]	-2.65106	-1.83579	-2.85891	#N/A	#N/A	#N/A
AT4G00970	8	1.16667	#N/A	#N/A	-1.46751	CRK41	Cysteine-rich receptor-like protein kinase 41 [Source:UniProtKB/Swiss-Prot;Acc:O23081]	#N/A	#N/A	#N/A	#N/A	#N/A	#N/A
AT2G31810	8	1.51905	0.928829	#N/A	-1.46747	AT2G31810	Acetolactate synthase small subunit 2, chloroplastic [Source:UniProtKB/Swiss-Prot;Acc:Q93YZ7]	-0.824099	#N/A	#N/A	-1.58108	#N/A	#N/A
AT1G79700	5	1.65247	0.798598	#N/A	-1.46581	AT1G79700	Integrase-type DNA-binding superfamily protein [Source:UniProtKB/TrEMBL;Acc:A8MQS2]	#N/A	#N/A	#N/A	-2.54074	#N/A	#N/A
AT5G23700	10	#N/A	#N/A	-1.22094	-1.4645	AT5G23700	unknown protein; BEST Arabidopsis thaliana protein match is: unknown protein (TAIR:AT3G48860.2); Ha. [Source:TAIR;Acc:AT5G23700]	-3.45506	-3.05544	-3.13694	#N/A	#N/A	#N/A
AT5G19640	6	3.35181	#N/A	#N/A	-1.46281	NPF7.1	Protein NRT1/ PTR FAMILY 7.1 [Source:UniProtKB/Swiss-Prot;Acc:Q3E9B5]	-3.13082	-2.15328	-2.61907	#N/A	#N/A	#N/A
AT1G23090	5	1.68144	#N/A	#N/A	-1.4574	SULTR3;3	Probable sulfate transporter 3.3 [Source:UniProtKB/Swiss-Prot;Acc:Q9SXS2]	#N/A	#N/A	#N/A	#N/A	#N/A	#N/A
AT1G72980	8	1.11928	#N/A	#N/A	-1.45643	LBD7	LBD7 [Source:UniProtKB/TrEMBL;Acc:A0A178W3W0]	-2.43839	-2.62375	-2.66925	#N/A	#N/A	#N/A
AT1G76892	6	1.83271	#N/A	#N/A	-1.45369	AT1G76892	other RNA [Source:TAIR;Acc:AT1G76892]	#N/A	#N/A	#N/A	#N/A	#N/A	#N/A
AT1G59870	8	1.40957	#N/A	#N/A	-1.45296	ABCG36	ABC transporter G family member 36 [Source:UniProtKB/Swiss-Prot;Acc:Q9XIE2]	#N/A	#N/A	#N/A	#N/A	#N/A	#N/A
AT4G36740	5	4.13187	2.53424	#N/A	-1.4529	HB-5	homeobox protein 40 [Source:TAIR;Acc:AT4G36740]	#N/A	#N/A	#N/A	#N/A	#N/A	#N/A
AT1G18960	10	-1.0618	-1.09607	-1.41602	-1.4503	AT1G18960	F14D16.11 [Source:UniProtKB/TrEMBL;Acc:Q9LMD1]	-3.93264	#N/A	-4.55501	#N/A	1.75375	#N/A
AT5G60330	6	3.24374	#N/A	#N/A	-1.44756	None	None	#N/A	#N/A	#N/A	#N/A	#N/A	#N/A
AT1G59453	10	#N/A	#N/A	#N/A	-1.44445	AT1G59453	B-block-binding subunit of TFIIIC protein [Source:UniProtKB/TrEMBL;Acc:Q94HW6]	#N/A	#N/A	#N/A	#N/A	#N/A	#N/A
AT3G14850	10	-0.990086	#N/A	-2.94115	-1.44397	TBL41	Protein trichome birefringence-like 41 [Source:UniProtKB/Swiss-Prot;Acc:F4IWA8]	-1.45031	-1.40833	#N/A	#N/A	#N/A	#N/A
AT3G57157	6	2.49209	#N/A	#N/A	-1.44344	AT3G57157	other RNA [Source:TAIR;Acc:AT3G57157]	#N/A	#N/A	#N/A	#N/A	#N/A	#N/A
AT1G10340	8	1.32435	#N/A	#N/A	-1.43817	AT1G10340	Ankyrin repeat family protein [Source:UniProtKB/TrEMBL;Acc:Q9SY76]	-1.62612	#N/A	#N/A	#N/A	#N/A	#N/A
AT4G23660	6	1.74377	#N/A	#N/A	-1.4367	AtPPT1	4-hydroxybenzoate polyprenyltransferase, mitochondrial [Source:UniProtKB/TrEMBL;Acc:F4JPA9]	-2.17631	-2.04063	-1.88398	#N/A	#N/A	-2.50329
AT1G12780	5	1.70265	0.785869	#N/A	-1.43586	UGE1	Bifunctional UDP-glucose 4-epimerase and UDP-xylose 4-epimerase 1 [Source:UniProtKB/Swiss-Prot;Acc:Q42605]	-0.772152	#N/A	#N/A	#N/A	#N/A	#N/A
AT5G59930	10	#N/A	#N/A	-1.59026	-1.43539	AT5G59930	Cysteine/Histidine-rich C1 domain family protein [Source:UniProtKB/TrEMBL;Acc:Q9FJE3]	1.13824	1.74937	#N/A	#N/A	#N/A	#N/A
AT3G22930	8	#N/A	#N/A	#N/A	-1.43238	CML11	Calmodulin-like protein 11 [Source:UniProtKB/Swiss-Prot;Acc:Q9LIK5]	#N/A	#N/A	#N/A	#N/A	#N/A	#N/A
AT3G05900	5	1.36675	#N/A	#N/A	-1.43135	AT3G05900	Neurofilament protein-like protein [Source:UniProtKB/TrEMBL;Acc:F4J9K9]	#N/A	#N/A	#N/A	#N/A	#N/A	#N/A
AT1G76410	8	0.661532	#N/A	-0.691866	-1.43084	ATL8	ATL8 [Source:UniProtKB/TrEMBL;Acc:A0A178WF21]	#N/A	#N/A	#N/A	-1.92029	#N/A	#N/A
AT4G27420	6	2.00238	#N/A	#N/A	-1.43083	ABCG9	ABCG9 [Source:UniProtKB/TrEMBL;Acc:A0A178V178]	-4.56898	-3.13225	-4.45715	#N/A	#N/A	-2.27582
AT1G10385	8	1.04996	#N/A	#N/A	-1.42588	EXO84A	Exocyst complex component EXO84A [Source:UniProtKB/Swiss-Prot;Acc:F4I4B6]	-2.65963	-2.70853	-2.68129	#N/A	#N/A	#N/A
AT1G54740	5	1.74387	0.845619	#N/A	-1.42526	AT1G54740	Protein of unknown function (DUF3049) [Source:TAIR;Acc:AT1G54740]	-0.982603	-1.03062	#N/A	#N/A	#N/A	#N/A
AT4G11810	6	3.65884	#N/A	#N/A	-1.42523	AT4G11810	SPX domain-containing membrane protein At4g11810 [Source:UniProtKB/Swiss-Prot;Acc:Q9T050]	#N/A	#N/A	#N/A	#N/A	#N/A	#N/A
AT4G04490	6	0.920714	-1.22708	#N/A	-1.42363	CRK36	Cysteine-rich receptor-like protein kinase 36 [Source:UniProtKB/Swiss-Prot;Acc:Q9XEC6]	#N/A	#N/A	#N/A	#N/A	#N/A	#N/A
AT5G66700	5	2.02532	#N/A	#N/A	-1.42182	ATHB-53	Homeobox-leucine zipper protein ATHB-53 [Source:UniProtKB/Swiss-Prot;Acc:Q9LVR0]	#N/A	-1.16547	#N/A	-5.34897	#N/A	#N/A
AT2G41905	8	1.36458	#N/A	#N/A	-1.41757	AT2G41905	At2g41905 [Source:UniProtKB/TrEMBL;Acc:Q3EBI2]	-6.34443	-6.22629	-5.80158	#N/A	#N/A	#N/A
AT1G23390	5	1.89286	1.59352	-1.11561	-1.41495	AT1G23390	F-box/Kelch repeat-containing F-box family protein [Source:UniProtKB/TrEMBL;Acc:C4PVQ8]	-1.10826	-1.20123	#N/A	-2.9466	#N/A	#N/A
AT5G55700	5	1.65225	0.919819	#N/A	-1.41482	BAM4	Inactive beta-amylase 4, chloroplastic [Source:UniProtKB/Swiss-Prot;Acc:Q9FM68]	#N/A	#N/A	#N/A	#N/A	#N/A	#N/A
AT2G03730	8	1.20604	#N/A	#N/A	-1.41376	ACR5	ACT domain-containing protein ACR5 [Source:UniProtKB/Swiss-Prot;Acc:Q9ZPQ8]	#N/A	#N/A	#N/A	#N/A	#N/A	#N/A
AT5G52360	8	1.89947	#N/A	#N/A	-1.41132	ADF12	ADF10 [Source:UniProtKB/TrEMBL;Acc:A0A178UBW2]	-4.36709	-4.3439	-4.25268	#N/A	#N/A	#N/A
AT2G24240	6	1.6861	#N/A	#N/A	-1.40984	AT2G24240	BTB/POZ domain-containing protein At2g24240 [Source:UniProtKB/Swiss-Prot;Acc:Q9ZUH1]	#N/A	#N/A	#N/A	#N/A	#N/A	#N/A
AT5G26340	5	2.96059	#N/A	#N/A	-1.40783	STP13	STP13 [Source:UniProtKB/TrEMBL;Acc:A0A178UHA7]	-1.85349	#N/A	#N/A	-6.3588	#N/A	#N/A
AT5G44490	10	#N/A	#N/A	-1.18805	-1.40422	AT5G44490	FBD-associated F-box protein At5g44490 [Source:UniProtKB/Swiss-Prot;Acc:Q9FI16]	-1.69897	-1.46523	-1.73444	#N/A	#N/A	#N/A
AT1G48745	8	1.53983	#N/A	#N/A	-1.40217	AT1G48745	Putative uncharacterized protein [Source:UniProtKB/TrEMBL;Acc:Q1G3E1]	#N/A	#N/A	#N/A	#N/A	#N/A	#N/A
AT5G48210	6	3.05892	#N/A	2.28786	-1.39481	AT5G48210	Prolamin-like protein (DUF1278) [Source:UniProtKB/TrEMBL;Acc:Q9LUB3]	-4.99776	#N/A	-5.47973	#N/A	#N/A	-5.06596
AT5G06930	8	1.73348	#N/A	#N/A	-1.39254	AT5G06930	Nucleolar-like protein [Source:UniProtKB/TrEMBL;Acc:Q0WQA5]	-1.74957	-1.69217	-2.08185	#N/A	#N/A	#N/A
AT4G28580	8	1.46409	#N/A	#N/A	-1.39201	MRS2-6	Magnesium transporter MRS2-6, mitochondrial [Source:UniProtKB/Swiss-Prot;Acc:Q1PE39]	-3.40447	-2.56203	-3.22885	#N/A	#N/A	#N/A
AT2G22770	5	2.01875	#N/A	#N/A	-1.38924	NAI1	NAI1 [Source:UniProtKB/TrEMBL;Acc:A0A178VWP9]	#N/A	#N/A	#N/A	#N/A	#N/A	#N/A
AT5G23660	8	1.21791	#N/A	#N/A	-1.38625	SWEET12	Bidirectional sugar transporter SWEET12 [Source:UniProtKB/Swiss-Prot;Acc:O82587]	#N/A	#N/A	#N/A	#N/A	#N/A	#N/A
AT1G22530	6	1.45106	#N/A	#N/A	-1.38547	PATL2	Patellin-2 [Source:UniProtKB/Swiss-Prot;Acc:Q56ZI2]	#N/A	#N/A	#N/A	#N/A	#N/A	#N/A
AT5G60500	6	1.73214	#N/A	#N/A	-1.38426	AT5G60500	Dehydrodolichyl diphosphate synthase 7 [Source:UniProtKB/Swiss-Prot;Acc:Q8LED0]	-4.77022	-3.5492	-4.85917	#N/A	#N/A	#N/A
AT1G24470	8	1.2608	#N/A	#N/A	-1.38221	KCR2	Very-long-chain 3-oxoacyl-CoA reductase-like protein At1g24470 [Source:UniProtKB/Swiss-Prot;Acc:Q9FYL6]	#N/A	#N/A	#N/A	#N/A	#N/A	#N/A
AT4G32500	8	1.17341	#N/A	#N/A	-1.38144	AKT5	Probable potassium channel AKT5 [Source:UniProtKB/Swiss-Prot;Acc:Q9SCX5]	-2.86875	-2.59696	-2.68933	#N/A	#N/A	#N/A
AT4G13030	5	1.94513	#N/A	#N/A	-1.38029	AT4G13030	P-loop containing nucleoside triphosphate hydrolases superfamily protein [Source:TAIR;Acc:AT4G13030]	-2.88774	#N/A	-1.63632	#N/A	#N/A	#N/A
AT2G34555	8	#N/A	#N/A	#N/A	-1.37922	GA2OX3	Gibberellin 2-beta-dioxygenase 3 [Source:UniProtKB/Swiss-Prot;Acc:O64692]	-2.35821	-2.25543	-2.3988	#N/A	#N/A	#N/A
AT5G62250	8	0.838727	#N/A	#N/A	-1.37696	MAP65-9	65-kDa microtubule-associated protein 9 [Source:UniProtKB/Swiss-Prot;Acc:Q4PSA3]	#N/A	#N/A	-0.822172	#N/A	#N/A	#N/A
AT1G59780	10	#N/A	#N/A	#N/A	-1.37433	AT1G59780	Putative disease resistance protein At1g59780 [Source:UniProtKB/Swiss-Prot;Acc:Q9XIF0]	-0.975228	#N/A	-0.85755	#N/A	#N/A	#N/A
AT4G24230	5	1.79876	#N/A	#N/A	-1.37221	ACBP3	Acyl-CoA-binding domain 3 [Source:UniProtKB/TrEMBL;Acc:B3H4G6]	#N/A	#N/A	#N/A	-3.52152	#N/A	#N/A
AT1G73860	6	2.51372	#N/A	#N/A	-1.37132	KIN14P	Kinesin-like protein KIN-14P [Source:UniProtKB/Swiss-Prot;Acc:Q0WN69]	#N/A	#N/A	-1.33391	#N/A	#N/A	#N/A
AT1G36150	6	3.02375	#N/A	#N/A	-1.36861	AT1G36150	Bifunctional inhibitor/lipid-transfer protein/seed storage 2S albumin superfamily protein [Source:UniProtKB/TrEMBL;Acc:Q2PE60]	-2.3511	#N/A	-2.16221	#N/A	#N/A	#N/A
AT2G03830	8	1.66327	#N/A	#N/A	-1.36835	RGF8	Probable root meristem growth factor 8 [Source:UniProtKB/Swiss-Prot;Acc:Q9SI57]	#N/A	-1.06017	#N/A	#N/A	#N/A	#N/A
AT4G23220	8	0.986219	#N/A	#N/A	-1.36744	CRK14	Cysteine-rich receptor-like protein kinase 14 [Source:UniProtKB/Swiss-Prot;Acc:Q8H199]	#N/A	1.59647	#N/A	#N/A	#N/A	#N/A
AT2G39855	6	2.34046	#N/A	#N/A	-1.36581	AT2G39855	Plant/protein [Source:UniProtKB/TrEMBL;Acc:Q84WZ4]	-2.40911	#N/A	#N/A	#N/A	-2.7007	#N/A
AT1G47990	8	#N/A	#N/A	#N/A	-1.36427	GA2OX4	Gibberellin 2-beta-dioxygenase 4 [Source:UniProtKB/Swiss-Prot;Acc:Q9C7Z1]	#N/A	#N/A	#N/A	#N/A	#N/A	#N/A
AT1G23560	6	1.84275	#N/A	#N/A	-1.36304	AT1G23560	F5O8.12 protein [Source:UniProtKB/TrEMBL;Acc:Q9ZUD8]	-4.388	-2.22605	-4.85783	#N/A	#N/A	-2.45658
AT1G63530	5	2.29141	0.920618	#N/A	-1.36078	AT1G63530	BEST Arabidopsis thaliana protein match is: hydroxyproline-rich glycoprotein family protein (TAIR:AT1G63540.1); Ha. [Source:TAIR;Acc:AT1G63530]	#N/A	#N/A	#N/A	-9.47579	#N/A	#N/A
AT5G28080	10	-1.00203	#N/A	-1.71593	-1.35888	WNK9	Probable serine/threonine-protein kinase WNK9 [Source:UniProtKB/Swiss-Prot;Acc:Q2V338]	-2.82697	-2.86543	-2.54702	#N/A	1.23395	#N/A
AT3G03650	10	-0.625238	#N/A	-1.50205	-1.35641	EDA5	At3g03650 [Source:UniProtKB/TrEMBL;Acc:Q9SS65]	-3.10128	-3.07524	-3.14261	#N/A	#N/A	#N/A
AT1G05577	8	#N/A	#N/A	#N/A	-1.356	AT1G05577	F3F20.2 protein [Source:UniProtKB/TrEMBL;Acc:Q9SYJ8]	-4.5483	-4.60553	-3.98888	#N/A	#N/A	#N/A
AT5G65660	8	1.33393	0.622149	-0.640896	-1.35267	AT5G65660	Uncharacterized protein At5g65660 [Source:UniProtKB/Swiss-Prot;Acc:Q9LSK9]	#N/A	#N/A	#N/A	#N/A	#N/A	#N/A
AT2G11810	6	2.51065	#N/A	#N/A	-1.35238	MGD3	Monogalactosyldiacylglycerol synthase 3, chloroplastic [Source:UniProtKB/Swiss-Prot;Acc:Q9SI93]	-3.0884	#N/A	-3.3145	#N/A	#N/A	#N/A
AT1G58270	5	2.27628	1.39545	#N/A	-1.35054	ZW9	At1g58270/F19C14_8 [Source:UniProtKB/TrEMBL;Acc:Q9SLV3]	#N/A	#N/A	#N/A	-3.43864	#N/A	#N/A
AT2G31480	5	1.66161	#N/A	#N/A	-1.35005	AT2G31480	Putative uncharacterized protein [Source:UniProtKB/TrEMBL;Acc:Q4PSS8]	-0.463269	#N/A	#N/A	#N/A	#N/A	#N/A
AT4G28800	8	1.31179	#N/A	#N/A	-1.3484	AT4G28800	basic helix-loop-helix (bHLH) DNA-binding superfamily protein [Source:TAIR;Acc:AT4G28800]	#N/A	#N/A	#N/A	#N/A	#N/A	#N/A
AT5G27200	10	-1.02339	#N/A	-1.87169	-1.34805	ACP5	Acyl carrier protein 5, chloroplastic [Source:UniProtKB/Swiss-Prot;Acc:O04652]	#N/A	#N/A	#N/A	#N/A	#N/A	#N/A
AT4G01533	6	2.09702	#N/A	#N/A	-1.34723	AT4G01533	other RNA [Source:TAIR;Acc:AT4G01533]	#N/A	#N/A	#N/A	#N/A	#N/A	#N/A
AT2G24030	6	1.7103	#N/A	#N/A	-1.3455	AT2G24030	At2g24030 [Source:UniProtKB/TrEMBL;Acc:Q147F7]	-1.23278	-0.887806	-0.878282	#N/A	#N/A	#N/A
AT4G38540	6	3.08534	#N/A	#N/A	-1.34353	MO2	Monooxygenase 2 [Source:UniProtKB/Swiss-Prot;Acc:O81816]	-1.25962	#N/A	#N/A	-1.65046	#N/A	#N/A
AT4G26260	10	#N/A	#N/A	#N/A	-1.34213	MIOX4	MIOX4 [Source:UniProtKB/TrEMBL;Acc:A0A178V1J3]	-2.02676	-2.21746	#N/A	-2.91581	#N/A	#N/A
AT5G45116	5	1.78097	#N/A	#N/A	-1.34114	None	None	#N/A	#N/A	#N/A	#N/A	#N/A	#N/A
AT5G05890	5	3.26685	#N/A	#N/A	-1.34045	UGT76C5	Glycosyltransferase (Fragment) [Source:UniProtKB/TrEMBL;Acc:W8PV16]	#N/A	#N/A	#N/A	#N/A	#N/A	#N/A
AT2G02710	5	1.6124	1.24835	-0.976058	-1.34011	TLP1	Protein TWIN LOV 1 [Source:UniProtKB/Swiss-Prot;Acc:O64511]	-1.02219	-1.20607	#N/A	-3.0719	#N/A	#N/A
AT4G08850	8	0.90087	#N/A	#N/A	-1.33873	MIK2	MDIS1-interacting receptor like kinase 2 [Source:UniProtKB/Swiss-Prot;Acc:Q8VZG8]	#N/A	#N/A	#N/A	-1.0883	#N/A	#N/A
AT1G51800	6	1.3088	#N/A	#N/A	-1.33574	IOS1	LRR receptor-like serine/threonine-protein kinase IOS1 [Source:UniProtKB/Swiss-Prot;Acc:Q9C8I6]	#N/A	#N/A	#N/A	#N/A	#N/A	#N/A
AT3G58340	6	2.0398	#N/A	#N/A	-1.33556	AT3G58340	MATH domain and coiled-coil domain-containing protein At3g58340 [Source:UniProtKB/Swiss-Prot;Acc:Q9M2I2]	-1.36532	#N/A	-2.19753	#N/A	#N/A	#N/A
AT5G65207	5	1.62125	1.32587	#N/A	-1.33529	AT5G65207	Uncharacterized protein At5g65207 [Source:UniProtKB/TrEMBL;Acc:Q8RXW8]	-1.17381	#N/A	#N/A	-3.69677	#N/A	#N/A
AT1G79640	8	1.48477	#N/A	#N/A	-1.33379	AT1G79640	Protein kinase superfamily protein [Source:TAIR;Acc:AT1G79640]	-1.63241	-1.84343	-1.69135	#N/A	#N/A	#N/A
AT2G01850	8	1.29318	#N/A	#N/A	-1.33239	XTH27	Probable xyloglucan endotransglucosylase/hydrolase protein 27 [Source:UniProtKB/Swiss-Prot;Acc:Q8LDS2]	#N/A	#N/A	#N/A	#N/A	#N/A	#N/A
AT3G45730	5	1.96782	#N/A	#N/A	-1.33212	AT3G45730	Uncharacterized protein At3g45730 [Source:UniProtKB/TrEMBL;Acc:Q9M170]	#N/A	#N/A	#N/A	#N/A	#N/A	#N/A
AT1G61560	8	#N/A	#N/A	#N/A	-1.33156	MLO6	MLO-like protein 6 [Source:UniProtKB/Swiss-Prot;Acc:Q94KB7]	#N/A	#N/A	#N/A	#N/A	#N/A	#N/A
AT3G56600	5	1.63283	#N/A	#N/A	-1.32946	AT3G56600	Phosphatidylinositol 4-kinase gamma-like protein [Source:UniProtKB/TrEMBL;Acc:A0A1I9LRU9]	-4.07326	-3.93072	#N/A	#N/A	#N/A	#N/A
AT1G17060	8	0.973264	#N/A	#N/A	-1.32838	CYP72C1	cytochrome p450 72c1 [Source:TAIR;Acc:AT1G17060]	#N/A	#N/A	#N/A	#N/A	#N/A	#N/A
AT3G14050	6	1.71309	#N/A	#N/A	-1.32634	RSH2	Probable GTP diphosphokinase RSH2, chloroplastic [Source:UniProtKB/Swiss-Prot;Acc:Q9LVJ3]	#N/A	#N/A	#N/A	-2.05252	#N/A	#N/A
AT1G80180	5	2.24364	1.43761	#N/A	-1.32554	AT1G80180	MAPK kinase substrate protein At1g80180 [Source:UniProtKB/Swiss-Prot;Acc:Q9SSC1]	-1.78009	-1.97465	#N/A	-4.60257	#N/A	#N/A
AT2G32800	5	1.42547	#N/A	#N/A	-1.32502	LECRKS2	Receptor like protein kinase S.2 [Source:UniProtKB/Swiss-Prot;Acc:O48837]	#N/A	#N/A	#N/A	#N/A	#N/A	#N/A
AT4G18190	10	#N/A	#N/A	#N/A	-1.32477	PUP6	Probable purine permease 6 [Source:UniProtKB/Swiss-Prot;Acc:O49722]	-5.29371	-5.4773	-5.60812	-10.2288	-5.60983	#N/A
AT4G18195	8	1.08302	#N/A	#N/A	-1.31658	PUP8	Probable purine permease 8 [Source:UniProtKB/Swiss-Prot;Acc:Q0WRB9]	#N/A	#N/A	#N/A	#N/A	#N/A	#N/A
AT5G57630	5	2.61739	1.9777	#N/A	-1.31341	CIPK21	CBL-interacting serine/threonine-protein kinase 21 [Source:UniProtKB/Swiss-Prot;Acc:Q94CG0]	-1.56839	#N/A	#N/A	#N/A	#N/A	#N/A
AT1G13110	5	1.8779	#N/A	#N/A	-1.31297	CYP71B7	CYP71B7 [Source:UniProtKB/TrEMBL;Acc:A0A178WGC6]	#N/A	#N/A	#N/A	#N/A	#N/A	#N/A
AT4G23230	10	#N/A	#N/A	#N/A	-1.31155	CRK15	Cysteine-rich receptor-like protein kinase 15 [Source:UniProtKB/Swiss-Prot;Acc:Q8W4G6]	#N/A	#N/A	#N/A	#N/A	#N/A	#N/A
AT1G06620	8	#N/A	#N/A	#N/A	-1.30941	AT1G06620	1-aminocyclopropane-1-carboxylate oxidase homolog 1 [Source:UniProtKB/Swiss-Prot;Acc:Q84MB3]	#N/A	#N/A	#N/A	#N/A	#N/A	#N/A
AT2G01200	5	1.74661	#N/A	#N/A	-1.30889	IAA32	Auxin-responsive protein IAA32 [Source:UniProtKB/Swiss-Prot;Acc:Q8RYC6]	#N/A	#N/A	#N/A	#N/A	#N/A	#N/A
AT3G26200	8	0.934391	#N/A	-1.44647	-1.30841	CYP71B22	Cytochrome P450 71B22 [Source:UniProtKB/Swiss-Prot;Acc:Q9LTM1]	#N/A	#N/A	#N/A	#N/A	#N/A	#N/A
AT2G03290	6	2.83197	#N/A	#N/A	-1.30615	AT2G03290	Transmembrane emp24 domain-containing protein p24delta8 [Source:UniProtKB/Swiss-Prot;Acc:O81045]	#N/A	#N/A	-1.7203	#N/A	#N/A	#N/A
AT2G31780	6	2.38246	#N/A	#N/A	-1.30325	ATARI11	RING/U-box superfamily protein [Source:TAIR;Acc:AT2G31780]	-1.06961	-0.89517	-2.65888	#N/A	#N/A	#N/A
AT5G38200	8	1.04288	#N/A	#N/A	-1.30223	AT5G38200	Class I glutamine amidotransferase-like superfamily protein [Source:UniProtKB/TrEMBL;Acc:F4KA45]	-2.08719	-1.71729	-2.254	#N/A	#N/A	#N/A
AT5G38870	8	0.879128	#N/A	#N/A	-1.30113	None	None	#N/A	#N/A	#N/A	#N/A	#N/A	-1.54104
AT4G25010	9	#N/A	-1.423	#N/A	-1.2978	SWEET14	Bidirectional sugar transporter SWEET [Source:UniProtKB/TrEMBL;Acc:A0A178V6E7]	#N/A	#N/A	#N/A	#N/A	#N/A	#N/A
AT5G12960	5	1.73765	#N/A	#N/A	-1.29494	AT5G12960	Proline-tRNA ligase (DUF1680) [Source:UniProtKB/TrEMBL;Acc:Q84W43]	-2.67767	-2.47476	#N/A	#N/A	#N/A	#N/A
AT4G26288	5	1.91098	#N/A	#N/A	-1.294	AT4G26288	FUNCTIONS IN: molecular_function unknown; INVOLVED IN: biological_process unknown; LOCATED IN: cellular_component unknown; BEST Arabidopsis thaliana protein match is: oxidative stress 3 (TAIR:AT5G56550.1); Ha. [Source:TAIR;Acc:AT4G26288]	#N/A	#N/A	#N/A	#N/A	#N/A	#N/A
AT1G25275	8	1.34704	#N/A	#N/A	-1.29313	AT1G25275	AT1G25275 protein [Source:UniProtKB/TrEMBL;Acc:B9DG55]	-2.22989	-1.2221	#N/A	-2.09926	#N/A	#N/A
AT1G28700	6	1.85003	#N/A	#N/A	-1.29239	AT1G28700	Expressed protein [Source:UniProtKB/TrEMBL;Acc:Q9SHQ2]	-1.19552	#N/A	-1.34864	#N/A	#N/A	#N/A
AT1G52940	6	2.29322	#N/A	#N/A	-1.28957	PAP5	purple acid phosphatase 5 [Source:TAIR;Acc:AT1G52940]	-0.823825	#N/A	-1.66904	#N/A	#N/A	#N/A
AT3G05780	10	-0.608981	#N/A	-1.64554	-1.28952	LON3	Lon protease homolog 3, mitochondrial [Source:UniProtKB/Swiss-Prot;Acc:Q9M9L8]	#N/A	#N/A	#N/A	#N/A	#N/A	#N/A
AT2G46880	6	3.68799	#N/A	#N/A	-1.28812	PAP14	Probable inactive purple acid phosphatase 14 [Source:UniProtKB/Swiss-Prot;Acc:Q84LR6]	-6.49269	-5.37276	-5.55945	#N/A	#N/A	#N/A
AT4G28700	6	2.00451	#N/A	#N/A	-1.28793	AMT1-4	Ammonium transporter 1 member 4 [Source:UniProtKB/Swiss-Prot;Acc:Q9SVT8]	-2.82869	-2.16886	-2.3534	#N/A	#N/A	#N/A
AT3G13750	8	1.05335	#N/A	-0.53718	-1.28593	BGAL1	Beta-galactosidase 1 [Source:UniProtKB/Swiss-Prot;Acc:Q9SCW1]	#N/A	#N/A	#N/A	#N/A	#N/A	#N/A
AT3G07920	8	1.48257	#N/A	#N/A	-1.28388	AT3G07920	Translation initiation factor IF2/IF5 [Source:UniProtKB/TrEMBL;Acc:F4JFQ0]	#N/A	#N/A	#N/A	#N/A	#N/A	#N/A
AT3G24580	10	-0.777907	#N/A	-1.23956	-1.28344	AT3G24580	Putative F-box protein At3g24580 [Source:UniProtKB/Swiss-Prot;Acc:Q9LV45]	#N/A	#N/A	#N/A	#N/A	#N/A	#N/A
AT4G16162	5	2.12567	#N/A	#N/A	-1.28251	AT4G16162	Leucine-rich repeat (LRR) family protein [Source:UniProtKB/TrEMBL;Acc:F4JLP8]	#N/A	#N/A	#N/A	#N/A	#N/A	#N/A
AT1G72150	5	1.69469	#N/A	#N/A	-1.28246	PATL1	Patellin-1 [Source:UniProtKB/Swiss-Prot;Acc:Q56WK6]	#N/A	#N/A	#N/A	0.935654	#N/A	#N/A
AT2G06255	8	1.03005	#N/A	#N/A	-1.28238	EFL3	Protein ELF4-LIKE 3 [Source:UniProtKB/Swiss-Prot;Acc:Q8S8F5]	-1.80594	#N/A	-1.88054	#N/A	#N/A	#N/A
AT1G30220	10	#N/A	#N/A	#N/A	-1.28141	INT2	Probable inositol transporter 2 [Source:UniProtKB/Swiss-Prot;Acc:Q9C757]	#N/A	#N/A	#N/A	#N/A	#N/A	#N/A
AT1G50820	8	#N/A	#N/A	#N/A	-1.27912	AT1G50820	Aminotransferase-like, plant mobile domain family protein [Source:TAIR;Acc:AT1G50820]	-4.03504	#N/A	-2.50198	#N/A	#N/A	#N/A
AT1G22400	8	1.09554	#N/A	#N/A	-1.27781	UGT85A1	UDP-glycosyltransferase 85A1 [Source:UniProtKB/Swiss-Prot;Acc:Q9SK82]	#N/A	#N/A	#N/A	#N/A	#N/A	#N/A
AT3G61260	5	1.46812	0.996832	-0.805118	-1.27641	AT3G61260	Uncharacterized protein At3g61260 [Source:UniProtKB/Swiss-Prot;Acc:Q9M2D8]	-1.0668	#N/A	#N/A	-1.9895	#N/A	#N/A
AT2G24550	5	1.65636	1.17264	-0.792144	-1.27586	AT2G24550	At2g24550/F25P17.15 [Source:UniProtKB/TrEMBL;Acc:Q945P6]	#N/A	-1.50444	#N/A	-2.72697	#N/A	#N/A
AT3G18830	8	1.44726	#N/A	#N/A	-1.27569	PLT5	PMT5 [Source:UniProtKB/TrEMBL;Acc:A0A178V5Y2]	#N/A	#N/A	#N/A	-1.27982	#N/A	#N/A
AT3G60935	8	#N/A	#N/A	#N/A	-1.27244	None	None	#N/A	#N/A	#N/A	#N/A	#N/A	#N/A
AT5G07010	10	#N/A	#N/A	#N/A	-1.2694	SOT15	Sulfotransferase [Source:UniProtKB/TrEMBL;Acc:A0A178UG65]	#N/A	#N/A	#N/A	#N/A	#N/A	#N/A
AT1G21290	6	2.2417	#N/A	#N/A	-1.26625	None	None	#N/A	#N/A	#N/A	#N/A	#N/A	#N/A
AT5G65730	8	0.794482	#N/A	#N/A	-1.26555	XTH6	Xyloglucan endotransglucosylase/hydrolase [Source:UniProtKB/TrEMBL;Acc:Q0WUU2]	#N/A	#N/A	#N/A	#N/A	#N/A	#N/A
AT2G32150	5	2.09046	1.77294	#N/A	-1.26472	AT2G32150	At2g32150/F22D22.10 [Source:UniProtKB/TrEMBL;Acc:Q9SKY5]	#N/A	#N/A	#N/A	-4.57346	#N/A	#N/A
AT3G26230	10	#N/A	#N/A	#N/A	-1.26064	CYP71B24	Cytochrome P450 71B24 [Source:UniProtKB/Swiss-Prot;Acc:Q9LTL8]	#N/A	#N/A	#N/A	#N/A	#N/A	#N/A
AT4G36040	5	1.65895	1.67328	-1.2731	-1.25877	ATJ11	At4g36040 [Source:UniProtKB/TrEMBL;Acc:Q1H544]	#N/A	#N/A	#N/A	-3.86725	#N/A	#N/A
AT3G57520	10	#N/A	1.74017	-2.13496	-1.25771	RFS2	Probable galactinol--sucrose galactosyltransferase 2 [Source:UniProtKB/Swiss-Prot;Acc:Q94A08]	#N/A	#N/A	#N/A	-1.91983	#N/A	#N/A
AT1G03870	8	#N/A	#N/A	#N/A	-1.25754	FLA9	At1g03870 [Source:UniProtKB/TrEMBL;Acc:B3LF88]	#N/A	#N/A	#N/A	#N/A	#N/A	#N/A
AT3G22460	5	2.14789	1.74181	#N/A	-1.25682	OASA2	O-acetylserine (thiol) lyase (OAS-TL) isoform A2 [Source:TAIR;Acc:AT3G22460]	-1.09065	#N/A	#N/A	#N/A	#N/A	#N/A
AT5G56970	5	2.34855	1.20886	#N/A	-1.25677	CKX3	Cytokinin dehydrogenase 3 [Source:UniProtKB/Swiss-Prot;Acc:Q9LTS3]	#N/A	#N/A	#N/A	#N/A	#N/A	#N/A
AT5G17300	5	1.88591	#N/A	#N/A	-1.25646	RVE1	Protein REVEILLE 1 [Source:UniProtKB/Swiss-Prot;Acc:F4KGY6]	#N/A	#N/A	#N/A	-1.90227	#N/A	#N/A
AT4G05230	6	2.475	#N/A	#N/A	-1.25614	AT4G05230	Ubiquitin-like superfamily protein [Source:UniProtKB/TrEMBL;Acc:Q9M0X2]	-3.35346	-1.98034	-2.87236	#N/A	#N/A	#N/A
AT5G07475	10	#N/A	#N/A	#N/A	-1.25271	AT5G07475	At5g07475 [Source:UniProtKB/TrEMBL;Acc:Q7XA70]	-3.93939	-2.57579	-1.71031	#N/A	#N/A	#N/A
AT5G61320	8	0.58562	#N/A	#N/A	-1.24988	CYP89A3	Cytochrome P450, family 89, subfamily A, polypeptide 3 [Source:UniProtKB/TrEMBL;Acc:F4K231]	-1.58725	-2.51951	#N/A	#N/A	#N/A	#N/A
AT4G16160	5	2.00704	2.03836	#N/A	-1.24899	OEP162	ATOEP16-S [Source:UniProtKB/TrEMBL;Acc:A0A178V0T8]	-3.05963	-2.62495	-3.00338	#N/A	#N/A	#N/A
AT5G14120	8	1.16235	#N/A	#N/A	-1.24882	AT5G14120	Major facilitator superfamily protein [Source:UniProtKB/TrEMBL;Acc:Q9FMT8]	#N/A	#N/A	#N/A	#N/A	#N/A	#N/A
AT2G37025	5	1.3799	0.734612	#N/A	-1.24504	TRFL8	TRF-like 8 [Source:UniProtKB/TrEMBL;Acc:F4IPY7]	-0.700019	#N/A	#N/A	#N/A	#N/A	#N/A
AT5G46640	8	0.706184	#N/A	-0.701234	-1.24456	AHL8	AT-hook motif nuclear-localized protein 8 [Source:UniProtKB/Swiss-Prot;Acc:Q9FIR1]	-1.4575	-1.29418	#N/A	-1.2126	#N/A	#N/A
AT2G28990	6	2.02441	#N/A	#N/A	-1.24257	AT2G28990	Probable leucine-rich repeat receptor-like protein kinase At2g28990 [Source:UniProtKB/Swiss-Prot;Acc:O81069]	#N/A	#N/A	#N/A	#N/A	#N/A	#N/A
AT4G33420	5	1.40362	#N/A	#N/A	-1.23719	AT4G33420	Peroxidase superfamily protein [Source:TAIR;Acc:AT4G33420]	#N/A	#N/A	#N/A	#N/A	#N/A	#N/A
AT5G16410	5	1.56421	2.6211	-2.29137	-1.23448	AT5G16410	HXXXD-type acyl-transferase family protein [Source:UniProtKB/TrEMBL;Acc:Q9FFE4]	-0.679109	#N/A	#N/A	#N/A	#N/A	#N/A
AT1G73680	6	1.6579	#N/A	#N/A	-1.23284	ALPHA DOX2	alpha dioxygenase [Source:TAIR;Acc:AT1G73680]	#N/A	-0.950297	-0.803905	#N/A	#N/A	#N/A
AT3G61060	8	0.982719	#N/A	#N/A	-1.23137	AtPP2-A13	Phloem protein 2-A13 [Source:UniProtKB/TrEMBL;Acc:F4JD33]	-1.33843	-1.10246	#N/A	-2.68934	#N/A	#N/A
AT4G26350	8	#N/A	#N/A	#N/A	-1.22991	AT4G26350	Putative F-box/FBD/LRR-repeat protein At4g26350 [Source:UniProtKB/Swiss-Prot;Acc:Q9STQ0]	-1.17375	-1.30008	#N/A	#N/A	#N/A	#N/A
AT1G78830	5	1.60554	0.865953	#N/A	-1.22953	AT1G78830	EP1-like glycoprotein 2 [Source:UniProtKB/Swiss-Prot;Acc:Q9ZVA2]	#N/A	#N/A	#N/A	-1.24738	#N/A	#N/A
AT1G06570	6	1.50272	#N/A	#N/A	-1.22742	HPD	4-hydroxyphenylpyruvate dioxygenase [Source:UniProtKB/Swiss-Prot;Acc:P93836]	#N/A	-0.983604	#N/A	-3.46106	#N/A	#N/A
AT4G22080	10	#N/A	#N/A	#N/A	-1.22513	RHS14	Probable pectate lyase 16 [Source:UniProtKB/Swiss-Prot;Acc:O65456]	-2.49333	-2.77257	#N/A	-10.8159	-2.75441	#N/A
AT5G49448	5	2.0721	1.69334	-0.846035	-1.2248	None	None	#N/A	#N/A	#N/A	#N/A	#N/A	#N/A
AT2G37370	6	1.52468	#N/A	#N/A	-1.22357	AT2G37370	unknown protein; BEST Arabidopsis thaliana protein match is: unknown protein (TAIR:AT5G13560.1); Ha. [Source:TAIR;Acc:AT2G37370]	-2.10874	-2.05314	#N/A	#N/A	#N/A	#N/A
AT2G38010	6	1.34341	#N/A	#N/A	-1.22308	AT2G38010	None	-0.882467	#N/A	-0.88435	#N/A	#N/A	#N/A
AT1G48470	8	1.31723	#N/A	#N/A	-1.22265	GLN1-5	Glutamine synthetase cytosolic isozyme 1-5 [Source:UniProtKB/Swiss-Prot;Acc:Q8GXW5]	-3.98216	-2.75062	-3.41759	#N/A	#N/A	#N/A
AT3G07650	5	2.10152	1.45576	#N/A	-1.22257	COL9	COL9 [Source:UniProtKB/TrEMBL;Acc:A0A384KVH3]	#N/A	#N/A	#N/A	-1.98002	#N/A	#N/A
AT3G26760	8	1.0692	#N/A	#N/A	-1.22204	AT3G26760	Alcohol dehydrogenase-like protein [Source:UniProtKB/TrEMBL;Acc:Q9LW35]	-0.663962	#N/A	#N/A	#N/A	#N/A	#N/A
AT4G24040	5	2.00535	1.1582	#N/A	-1.22187	TRE1	Trehalase [Source:UniProtKB/Swiss-Prot;Acc:Q9SU50]	#N/A	#N/A	#N/A	-2.63639	#N/A	#N/A
AT1G24570	8	#N/A	#N/A	#N/A	-1.22089	AT1G24570	Protein of unknown function (DUF707) [Source:TAIR;Acc:AT1G24570]	-3.13434	-2.94511	-3.17314	#N/A	#N/A	#N/A
AT5G09500	6	2.4143	#N/A	#N/A	-1.21945	RPS15C	40S ribosomal protein S15-3 [Source:UniProtKB/Swiss-Prot;Acc:Q9FY65]	-2.74845	-2.06788	-2.64248	#N/A	#N/A	#N/A
AT4G03220	6	1.72072	#N/A	#N/A	-1.2161	AT4G03220	Putative F-box/FBD/LRR-repeat protein At4g03220 [Source:UniProtKB/Swiss-Prot;Acc:Q9ZR09]	-2.90365	-2.53172	-2.24227	#N/A	#N/A	#N/A
AT3G20810	5	1.87546	0.762902	#N/A	-1.21292	JMJ30	Lysine-specific demethylase JMJ30 [Source:UniProtKB/Swiss-Prot;Acc:Q8RWR1]	-2.72906	#N/A	#N/A	#N/A	#N/A	#N/A
AT1G07750	6	1.90652	#N/A	#N/A	-1.2112	AT1G07750	At1g07750/F24B9_13 [Source:UniProtKB/TrEMBL;Acc:Q9LQQ3]	-0.98769	-0.705474	#N/A	#N/A	#N/A	#N/A
AT3G07130	6	1.9012	#N/A	#N/A	-1.21045	ATPAP15	Purple acid phosphatase [Source:UniProtKB/TrEMBL;Acc:A0A1I9LLI7]	-1.01224	#N/A	#N/A	#N/A	#N/A	#N/A
AT2G25130	6	#N/A	-1.08453	#N/A	-1.21034	AT2G25130	ARM repeat superfamily protein [Source:UniProtKB/TrEMBL;Acc:Q8H1N2]	#N/A	#N/A	#N/A	#N/A	#N/A	#N/A
AT3G19200	5	2.09326	#N/A	#N/A	-1.20938	AT3G19200	Putative uncharacterized protein [Source:UniProtKB/TrEMBL;Acc:Q9LJK8]	-1.21237	-0.957764	#N/A	#N/A	#N/A	#N/A
AT2G14475	5	1.95006	#N/A	#N/A	-1.20802	None	None	#N/A	#N/A	#N/A	#N/A	#N/A	#N/A
AT1G67070	8	0.949201	#N/A	#N/A	-1.2049	PMI2	Mannose-6-phosphate isomerase 2 [Source:UniProtKB/Swiss-Prot;Acc:Q9FZH5]	-1.59658	-1.7492	#N/A	#N/A	#N/A	#N/A
AT1G02230	10	#N/A	#N/A	#N/A	-1.20489	NAC004	NAC domain-containing protein 4 [Source:UniProtKB/Swiss-Prot;Acc:O81913]	#N/A	#N/A	#N/A	#N/A	#N/A	#N/A
AT1G09720	10	#N/A	#N/A	#N/A	-1.20478	NET2B	Protein NETWORKED 2B [Source:UniProtKB/Swiss-Prot;Acc:F4I131]	#N/A	#N/A	#N/A	#N/A	#N/A	#N/A
AT2G17690	5	1.71576	#N/A	#N/A	-1.20342	SDC	F-box protein At2g17690 [Source:UniProtKB/Swiss-Prot;Acc:Q3EBY8]	-1.22632	#N/A	#N/A	#N/A	#N/A	#N/A
AT3G18220	6	1.77373	#N/A	#N/A	-1.20252	LPP4	Probable lipid phosphate phosphatase 4 [Source:UniProtKB/Swiss-Prot;Acc:Q0WNG6]	-2.34677	-2.58609	#N/A	#N/A	#N/A	#N/A
AT1G50990	8	1.39287	#N/A	#N/A	-1.20231	BSK11	Serine/threonine-protein kinase BSK11 [Source:UniProtKB/Swiss-Prot;Acc:F4I7Y4]	-2.12128	-2.12035	#N/A	#N/A	-1.8776	#N/A
AT2G40080	5	4.69158	3.60354	#N/A	-1.20199	ELF4	Protein EARLY FLOWERING 4 [Source:UniProtKB/Swiss-Prot;Acc:O04211]	#N/A	#N/A	#N/A	#N/A	#N/A	#N/A
AT2G45180	5	1.54327	1.36766	#N/A	-1.20165	AT2G45180	At2g45180/T14P1.1 [Source:UniProtKB/TrEMBL;Acc:Q42044]	#N/A	#N/A	#N/A	#N/A	#N/A	#N/A
AT4G14560	8	1.07381	#N/A	#N/A	-1.20118	IAA1	Auxin-responsive protein [Source:UniProtKB/TrEMBL;Acc:Q67YC2]	#N/A	#N/A	#N/A	#N/A	#N/A	#N/A
AT2G25600	8	1.29223	#N/A	#N/A	-1.20053	AKT6	Potassium channel AKT6 [Source:UniProtKB/Swiss-Prot;Acc:Q8GXE6]	-2.4764	-2.71261	-1.39252	#N/A	#N/A	#N/A
AT5G57380	8	0.658724	0.84482	-1.38524	-1.19914	VIN3	VIN3 [Source:UniProtKB/TrEMBL;Acc:A0A178UF19]	-2.33631	-2.13514	-2.29098	#N/A	#N/A	#N/A
AT4G32300	8	1.07472	#N/A	#N/A	-1.19812	SD25	G-type lectin S-receptor-like serine/threonine-protein kinase SD2-5 [Source:UniProtKB/Swiss-Prot;Acc:Q8RWZ5]	#N/A	#N/A	#N/A	#N/A	#N/A	#N/A
AT3G10340	8	0.754329	#N/A	#N/A	-1.19786	PAL4	Phenylalanine ammonia-lyase 4 [Source:UniProtKB/Swiss-Prot;Acc:Q9SS45]	-0.859067	#N/A	#N/A	#N/A	#N/A	#N/A
AT5G28635	8	1.22474	#N/A	#N/A	-1.19733	None	None	#N/A	#N/A	#N/A	#N/A	#N/A	#N/A
AT1G07180	6	0.683964	-1.16305	#N/A	-1.19667	NDA1	Internal alternative NAD(P)H-ubiquinone oxidoreductase A1, mitochondrial [Source:UniProtKB/Swiss-Prot;Acc:Q8GWA1]	#N/A	#N/A	#N/A	#N/A	#N/A	#N/A
AT4G13260	6	2.00907	#N/A	#N/A	-1.19654	YUC2	Indole-3-pyruvate monooxygenase YUCCA2 [Source:UniProtKB/Swiss-Prot;Acc:Q9SVQ1]	-1.33096	#N/A	#N/A	#N/A	#N/A	#N/A
AT3G28230	8	1.03898	#N/A	#N/A	-1.19601	AT3G28230	Something about silencing protein [Source:UniProtKB/TrEMBL;Acc:F4IZ10]	-2.15951	-1.88471	-2.62691	#N/A	#N/A	#N/A
AT1G76590	5	3.26442	2.1781	#N/A	-1.1926	AT1G76590	At1g76590 [Source:UniProtKB/TrEMBL;Acc:Q2HIW3]	-1.87668	#N/A	#N/A	-5.15117	#N/A	#N/A
AT2G18700	5	1.68282	1.23226	-0.739892	-1.19046	TPS11	Probable alpha,alpha-trehalose-phosphate synthase [UDP-forming] 11 [Source:UniProtKB/Swiss-Prot;Acc:Q9ZV48]	#N/A	-1.31921	#N/A	-2.1194	#N/A	#N/A
AT5G52330	8	0.656121	#N/A	#N/A	-1.18988	AT5G52330	At5g52330 [Source:UniProtKB/TrEMBL;Acc:Q9FHC7]	-3.67757	-2.35479	-2.86179	#N/A	#N/A	#N/A
AT1G06250	10	#N/A	-0.712845	#N/A	-1.18947	AT1G06250	Phospholipase A1-IIalpha [Source:UniProtKB/Swiss-Prot;Acc:Q9LNC2]	-4.63229	-3.15446	-4.35315	#N/A	#N/A	#N/A
AT1G25560	5	1.61427	#N/A	#N/A	-1.18725	TEM1	AP2/ERF and B3 domain-containing transcription repressor TEM1 [Source:UniProtKB/Swiss-Prot;Acc:Q9C6M5]	#N/A	#N/A	#N/A	-2.55246	#N/A	#N/A
AT4G34138	5	2.43126	1.52196	#N/A	-1.18548	UGT73B1	Glycosyltransferase (Fragment) [Source:UniProtKB/TrEMBL;Acc:W8PUI6]	#N/A	#N/A	#N/A	#N/A	#N/A	#N/A
AT3G16590	6	1.57647	#N/A	#N/A	-1.18332	AT3G16590	Putative F-box protein At3g16590 [Source:UniProtKB/Swiss-Prot;Acc:Q9LUS5]	-1.81799	-1.89669	-1.71867	#N/A	#N/A	#N/A
AT5G67340	10	#N/A	#N/A	#N/A	-1.18006	PUB2	U-box domain-containing protein 2 [Source:UniProtKB/Swiss-Prot;Acc:Q5XEZ8]	#N/A	#N/A	#N/A	#N/A	#N/A	#N/A
AT5G07220	6	0.926653	-0.688782	#N/A	-1.18005	BAG3	BAG family molecular chaperone regulator 3 [Source:UniProtKB/Swiss-Prot;Acc:Q9LYP4]	-0.990808	#N/A	#N/A	#N/A	#N/A	-1.13997
AT1G70520	8	1.0611	#N/A	#N/A	-1.17549	CRK2	Cysteine-rich receptor-like protein kinase 2 [Source:UniProtKB/Swiss-Prot;Acc:Q9CAL3]	#N/A	#N/A	#N/A	#N/A	#N/A	#N/A
AT2G22680	5	1.38724	0.607154	#N/A	-1.17451	WAVH1	E3 ubiquitin-protein ligase WAVH1 [Source:UniProtKB/Swiss-Prot;Acc:Q9ZQ46]	#N/A	#N/A	#N/A	-1.3846	#N/A	#N/A
AT3G13450	8	1.15184	0.584279	#N/A	-1.17375	DIN4	2-oxoisovalerate dehydrogenase subunit beta 2, mitochondrial [Source:UniProtKB/Swiss-Prot;Acc:Q9LDY2]	#N/A	#N/A	#N/A	-1.88475	#N/A	#N/A
AT1G69560	8	0.589123	#N/A	#N/A	-1.17315	MYB105	myb domain protein 105 [Source:TAIR;Acc:AT1G69560]	-1.34685	#N/A	#N/A	#N/A	#N/A	#N/A
AT4G24050	8	0.722952	#N/A	-0.955391	-1.17292	AT4G24050	AT4g24050/T19F6_40 [Source:UniProtKB/TrEMBL;Acc:O22985]	#N/A	#N/A	#N/A	-1.54101	#N/A	#N/A
AT5G24240	8	1.23	#N/A	#N/A	-1.17265	PI4KG3	Phosphatidylinositol 4-kinase gamma 3 [Source:UniProtKB/Swiss-Prot;Acc:Q9FNF8]	-0.644148	#N/A	-3.19071	#N/A	#N/A	#N/A
AT3G61210	5	1.41985	#N/A	#N/A	-1.16924	AT3G61210	S-adenosyl-L-methionine-dependent methyltransferases superfamily protein [Source:UniProtKB/TrEMBL;Acc:Q9M2E3]	#N/A	#N/A	#N/A	#N/A	#N/A	#N/A
AT4G25170	5	1.97301	1.48183	-0.677356	-1.16854	AT4G25170	Uncharacterised conserved protein (UCP012943) [Source:TAIR;Acc:AT4G25170]	#N/A	#N/A	#N/A	-3.23215	#N/A	#N/A
AT5G21940	5	1.72705	2.51952	-1.9604	-1.16793	AT5G21940	At5g21940 [Source:UniProtKB/TrEMBL;Acc:Q9C593]	#N/A	#N/A	#N/A	-3.593	#N/A	#N/A
AT1G11080	5	1.24542	#N/A	#N/A	-1.16511	scpl31	Carboxypeptidase [Source:UniProtKB/TrEMBL;Acc:F4I7C9]	#N/A	#N/A	#N/A	#N/A	#N/A	#N/A
AT2G46370	6	1.21737	#N/A	#N/A	-1.16439	JAR1	Auxin-responsive GH3 family protein [Source:UniProtKB/TrEMBL;Acc:F4II77]	-1.92413	-1.91286	-2.00683	-1.52193	#N/A	-2.31316
AT5G44950	6	2.17992	#N/A	#N/A	-1.16417	AT5G44950	Putative F-box/FBD/LRR-repeat protein At5g44950 [Source:UniProtKB/Swiss-Prot;Acc:Q9FLA2]	-2.56385	-2.17291	-2.21893	#N/A	#N/A	#N/A
AT1G68050	5	5.51437	4.10703	#N/A	-1.16259	ADO3	FKF1 [Source:UniProtKB/TrEMBL;Acc:A0A178W8F6]	#N/A	#N/A	#N/A	#N/A	#N/A	#N/A
AT5G53920	8	1.17349	#N/A	#N/A	-1.16207	AT5G53920	Ribosomal protein L11 methyltransferase-like protein [Source:UniProtKB/TrEMBL;Acc:Q9FN34]	-0.626604	#N/A	#N/A	#N/A	#N/A	#N/A
AT4G35380	10	#N/A	#N/A	#N/A	-1.16203	BIG4	Brefeldin A-inhibited guanine nucleotide-exchange protein 4 [Source:UniProtKB/Swiss-Prot;Acc:F4JN05]	-2.46442	-2.41857	-2.09421	#N/A	#N/A	#N/A
AT5G29040	6	#N/A	#N/A	#N/A	-1.16074	None	None	#N/A	#N/A	#N/A	#N/A	#N/A	#N/A
AT1G74960	8	0.924358	#N/A	#N/A	-1.15781	KAS2	3-oxoacyl-[acyl-carrier-protein] synthase II, chloroplastic [Source:UniProtKB/Swiss-Prot;Acc:Q9C9P4]	#N/A	-0.823537	#N/A	#N/A	#N/A	#N/A
AT4G36670	5	1.68556	1.13511	#N/A	-1.15753	PLT6	At4g36670 [Source:UniProtKB/TrEMBL;Acc:A4VCM1]	-0.941977	-0.798509	#N/A	#N/A	#N/A	#N/A
AT1G63180	5	1.22096	#N/A	#N/A	-1.15741	UGE3	UGE3 [Source:UniProtKB/TrEMBL;Acc:A0A178WIC1]	-2.0539	-2.29013	-1.02772	#N/A	#N/A	#N/A
AT1G78460	5	2.64098	2.07569	#N/A	-1.15626	AT1G78460	AT1G78460 protein [Source:UniProtKB/TrEMBL;Acc:Q9SYN5]	-3.80642	-2.82315	#N/A	#N/A	#N/A	#N/A
AT5G23380	5	1.3836	#N/A	#N/A	-1.15554	AT5G23380	Gb [Source:UniProtKB/TrEMBL;Acc:Q9FGE1]	-0.760018	#N/A	#N/A	-1.54027	#N/A	#N/A
AT4G19530	6	1.71983	#N/A	#N/A	-1.15551	AT4G19530	disease resistance protein (TIR-NBS-LRR class) family [Source:TAIR;Acc:AT4G19530]	#N/A	#N/A	#N/A	#N/A	#N/A	#N/A
AT5G04770	5	1.80375	1.10646	#N/A	-1.15496	CAT6	CAT6 [Source:UniProtKB/TrEMBL;Acc:A0A178UKC8]	-0.969624	-0.998057	#N/A	#N/A	#N/A	#N/A
AT1G22150	8	0.877173	#N/A	#N/A	-1.15439	SULTR1;3	Sulfate transporter 1.3 [Source:UniProtKB/Swiss-Prot;Acc:Q9FEP7]	-2.99897	-3.35682	-3.24245	#N/A	#N/A	#N/A
AT4G20260	8	1.05866	#N/A	#N/A	-1.15393	PCAP1	plasma-membrane associated cation-binding protein 1 [Source:TAIR;Acc:AT4G20260]	#N/A	#N/A	#N/A	-1.49605	#N/A	#N/A
AT3G45480	6	2.06752	#N/A	#N/A	-1.15128	AT3G45480	RBR-type E3 ubiquitin transferase [Source:UniProtKB/TrEMBL;Acc:F4J5L3]	#N/A	#N/A	#N/A	#N/A	#N/A	#N/A
AT1G27860	8	1.09304	#N/A	#N/A	-1.14979	AT1G27860	UPF0725 protein At1g27860 [Source:UniProtKB/Swiss-Prot;Acc:Q9C6N2]	-3.15344	-2.53017	-2.63836	#N/A	#N/A	#N/A
AT2G17880	5	1.49215	1.76604	-1.42269	-1.1488	AT2G17880	At2g17880/At2g17880 [Source:UniProtKB/TrEMBL;Acc:O48828]	#N/A	#N/A	#N/A	-2.26054	#N/A	#N/A
AT1G23480	5	1.25915	#N/A	#N/A	-1.14764	CSLA3	Glycosyltransferase (Fragment) [Source:UniProtKB/TrEMBL;Acc:W8Q7B4]	#N/A	#N/A	#N/A	#N/A	#N/A	#N/A
AT3G23840	8	1.22657	#N/A	#N/A	-1.14538	CER26L	Protein ECERIFERUM 26-like [Source:UniProtKB/Swiss-Prot;Acc:Q9LIS1]	#N/A	#N/A	#N/A	0.473077	#N/A	#N/A
AT5G16110	5	1.34519	0.646186	#N/A	-1.14434	AT5G16110	Uncharacterized protein T21H19_30 [Source:UniProtKB/TrEMBL;Acc:Q9LF17]	-1.43737	#N/A	#N/A	-2.32855	-1.15294	#N/A
AT1G23870	5	1.20331	0.895253	-0.834758	-1.14281	TPS9	Probable alpha,alpha-trehalose-phosphate synthase [UDP-forming] 9 [Source:UniProtKB/Swiss-Prot;Acc:Q9LRA7]	-0.897937	#N/A	#N/A	-1.81723	#N/A	#N/A
AT2G04795	8	0.964615	#N/A	#N/A	-1.14231	AT2G04795	AT2g04793 [Source:UniProtKB/TrEMBL;Acc:Q94JV8]	#N/A	#N/A	#N/A	#N/A	#N/A	#N/A
AT4G01330	5	1.30126	#N/A	#N/A	-1.14208	AT4G01330	Protein kinase superfamily protein [Source:UniProtKB/TrEMBL;Acc:F4JI10]	-0.731739	#N/A	#N/A	-1.5905	#N/A	#N/A
AT4G23270	8	#N/A	#N/A	#N/A	-1.13922	CRK19	cysteine-rich RLK (RECEPTOR-like protein kinase) 19 [Source:TAIR;Acc:AT4G23270]	#N/A	#N/A	#N/A	#N/A	#N/A	#N/A
AT5G18600	5	1.8563	1.68091	#N/A	-1.13865	GRXS2	Monothiol glutaredoxin-S2 [Source:UniProtKB/Swiss-Prot;Acc:Q8L8Z8]	#N/A	#N/A	#N/A	#N/A	#N/A	#N/A
AT2G30600	5	1.49855	1.72107	#N/A	-1.13574	AT2G30600	BTB/POZ domain-containing protein [Source:UniProtKB/TrEMBL;Acc:F4INV5]	#N/A	#N/A	#N/A	-2.1681	#N/A	#N/A
AT4G27460	8	1.04773	0.956632	-1.04316	-1.13425	CBSX5	CBSX5 [Source:UniProtKB/TrEMBL;Acc:A0A178V3C0]	-0.851936	-1.38602	#N/A	#N/A	#N/A	#N/A
AT1G61810	5	2.11818	2.24011	#N/A	-1.13333	BGLU45	Beta-glucosidase 45 [Source:UniProtKB/TrEMBL;Acc:F4HVG0]	#N/A	#N/A	#N/A	#N/A	#N/A	#N/A
AT5G57655	5	1.32268	0.593107	-0.402457	-1.13203	XYLA	Xylose isomerase [Source:UniProtKB/TrEMBL;Acc:A0A178UDJ9]	-0.84443	#N/A	#N/A	-1.04084	#N/A	#N/A
AT2G05160	6	2.20458	#N/A	#N/A	-1.13179	AT2G05160	Zinc finger CCCH domain-containing protein 18 [Source:UniProtKB/Swiss-Prot;Acc:Q9SJ41]	-1.97408	-2.00701	-2.02669	#N/A	#N/A	#N/A
AT3G28770	5	1.58622	#N/A	#N/A	-1.1317	AT3G28770	Transmembrane protein, putative (DUF1216) [Source:UniProtKB/TrEMBL;Acc:Q9LH98]	#N/A	#N/A	#N/A	#N/A	#N/A	#N/A
AT2G18300	5	3.5827	1.69615	#N/A	-1.13149	AT2G18300	Basic helix-loop-helix (BHLH) DNA-binding superfamily protein [Source:UniProtKB/TrEMBL;Acc:F4IQH8]	-0.728507	#N/A	#N/A	#N/A	#N/A	#N/A
AT5G23510	8	1.12776	#N/A	#N/A	-1.13126	AT5G23510	unknown protein; BEST Arabidopsis thaliana protein match is: unknown protein (TAIR:AT5G23490.1); Ha. [Source:TAIR;Acc:AT5G23510]	#N/A	#N/A	#N/A	#N/A	#N/A	#N/A
AT2G30250	8	0.905832	#N/A	#N/A	-1.13091	WRKY25	Probable WRKY transcription factor 25 [Source:UniProtKB/Swiss-Prot;Acc:O22921]	#N/A	#N/A	#N/A	#N/A	#N/A	#N/A
AT1G71370	6	2.04486	#N/A	#N/A	-1.12943	RH49	DEAD-box ATP-dependent RNA helicase 49 [Source:UniProtKB/Swiss-Prot;Acc:Q8GXD6]	#N/A	#N/A	-1.52435	#N/A	#N/A	#N/A
AT1G25550	5	1.41204	0.934661	#N/A	-1.12889	HHO3	Transcription factor HHO3 [Source:UniProtKB/Swiss-Prot;Acc:Q9FPE8]	#N/A	#N/A	#N/A	-1.33053	#N/A	#N/A
AT4G37520	5	1.63104	#N/A	#N/A	-1.1264	PER50	Peroxidase 50 [Source:UniProtKB/Swiss-Prot;Acc:Q43731]	#N/A	#N/A	#N/A	#N/A	#N/A	#N/A
AT5G19120	5	1.4552	1.92548	-1.59547	-1.12519	AT5G19120	AT5g19120/T24G5_20 [Source:UniProtKB/TrEMBL;Acc:Q93VG3]	#N/A	#N/A	#N/A	-2.73521	#N/A	#N/A
AT3G66656	5	1.73327	#N/A	#N/A	-1.12372	AGL91	AGAMOUS-like 91 [Source:UniProtKB/TrEMBL;Acc:Q9C836]	-1.5039	#N/A	-0.807333	#N/A	#N/A	#N/A
AT1G75790	10	#N/A	-0.771934	#N/A	-1.11995	sks18	Multi-copper oxidase type I family protein [Source:UniProtKB/TrEMBL;Acc:Q1PFD0]	-5.73723	-4.1754	-4.40268	#N/A	#N/A	#N/A
AT2G18050	5	4.31941	2.94965	#N/A	-1.11973	HIS1-3	HIS1-3 [Source:UniProtKB/TrEMBL;Acc:A0A178VX64]	-2.3716	#N/A	#N/A	-6.41345	-2.99719	#N/A
AT2G31760	6	1.42629	#N/A	#N/A	-1.11711	ARI10	Probable E3 ubiquitin-protein ligase ARI10 [Source:UniProtKB/Swiss-Prot;Acc:Q9SKC4]	-1.00263	#N/A	-2.52818	#N/A	#N/A	#N/A
AT3G15900	8	1.0951	#N/A	#N/A	-1.11703	AT3G15900	At3g15900 [Source:UniProtKB/TrEMBL;Acc:Q9LSC1]	-1.43336	-1.11837	-1.42328	#N/A	#N/A	#N/A
AT1G53885	5	2.3249	2.63724	#N/A	-1.11646	FLZ17	FCS-Like Zinc finger 18 [Source:UniProtKB/Swiss-Prot;Acc:P0DO12]	#N/A	#N/A	#N/A	-2.74595	#N/A	#N/A
AT1G16510	8	#N/A	#N/A	#N/A	-1.1161	SAUR41	Auxin-responsive protein SAUR41 [Source:UniProtKB/Swiss-Prot;Acc:Q9SA49]	-2.80204	-2.01821	-2.35115	#N/A	#N/A	#N/A
AT5G03890	8	1.1901	#N/A	#N/A	-1.11489	AT5G03890	Emb [Source:UniProtKB/TrEMBL;Acc:Q9LZC0]	#N/A	#N/A	#N/A	#N/A	#N/A	#N/A
AT5G05410	5	2.16231	1.34813	#N/A	-1.11292	DREB2A	Dehydration-responsive element-binding protein 2A [Source:UniProtKB/Swiss-Prot;Acc:O82132]	#N/A	#N/A	#N/A	-4.47931	#N/A	#N/A
AT1G26800	5	1.97707	2.23811	-1.37269	-1.11165	MPSR1	E3 ubiquitin-protein ligase MPSR1 [Source:UniProtKB/Swiss-Prot;Acc:Q9LQX2]	#N/A	#N/A	#N/A	#N/A	#N/A	#N/A
AT5G43340	6	1.73188	#N/A	#N/A	-1.11139	PHT1-6	Probable inorganic phosphate transporter 1-6 [Source:UniProtKB/Swiss-Prot;Acc:Q9ZWT3]	-3.58294	#N/A	-3.11095	#N/A	#N/A	#N/A
AT3G58290	6	1.71584	#N/A	#N/A	-1.109	AT3G58290	Meprin and TRAF-like domain-containing protein [Source:UniProtKB/TrEMBL;Acc:Q4PSK6]	-2.42695	#N/A	-2.25303	#N/A	#N/A	#N/A
AT1G67710	8	0.96562	#N/A	#N/A	-1.10873	ARR11	Two-component response regulator [Source:UniProtKB/TrEMBL;Acc:Q0WRT0]	#N/A	#N/A	#N/A	#N/A	#N/A	#N/A
AT5G28210	8	#N/A	#N/A	#N/A	-1.10699	AT5G28210	F26C17.2 protein [Source:UniProtKB/TrEMBL;Acc:Q9S9L3]	-0.987563	#N/A	-0.950731	#N/A	#N/A	#N/A
AT1G21680	5	1.97305	1.41892	#N/A	-1.10668	AT1G21680	DPP6 N-terminal domain-like protein [Source:UniProtKB/TrEMBL;Acc:Q9XI10]	#N/A	#N/A	#N/A	-3.72535	#N/A	#N/A
AT1G22010	6	1.9226	#N/A	#N/A	-1.10413	AT1G22010	F2E2.5 [Source:UniProtKB/TrEMBL;Acc:Q9LM61]	-1.19074	#N/A	-2.79537	#N/A	#N/A	#N/A
AT2G02450	8	0.817695	#N/A	#N/A	-1.10387	NAC035	NAC domain-containing protein 35 [Source:UniProtKB/Swiss-Prot;Acc:Q9ZVP8]	#N/A	#N/A	#N/A	#N/A	#N/A	#N/A
AT5G24490	5	1.51598	1.48107	-1.06836	-1.10328	AT5G24490	30S ribosomal protein [Source:UniProtKB/TrEMBL;Acc:Q94K97]	-1.10051	#N/A	#N/A	-2.26376	#N/A	#N/A
AT2G28630	6	1.29652	#N/A	#N/A	-1.10314	KCS12	3-ketoacyl-CoA synthase 12 [Source:UniProtKB/Swiss-Prot;Acc:Q9SIB2]	-0.806369	#N/A	#N/A	8.3473	#N/A	#N/A
AT1G13245	5	1.37936	1.00016	#N/A	-1.10076	RTFL17	At1g13245 [Source:UniProtKB/TrEMBL;Acc:Q9SAF8]	#N/A	#N/A	#N/A	#N/A	#N/A	#N/A
AT5G16170	6	1.41048	#N/A	#N/A	-1.09678	AT5G16170	At5g16170 [Source:UniProtKB/TrEMBL;Acc:Q4V3A2]	#N/A	#N/A	#N/A	#N/A	#N/A	#N/A
AT1G30820	8	0.840433	1.17152	-1.42261	-1.09153	AT1G30820	CTP synthase [Source:UniProtKB/TrEMBL;Acc:F4I6G9]	-1.25957	-0.894576	#N/A	-2.50208	#N/A	#N/A
AT1G68020	5	1.24481	0.811095	#N/A	-1.09069	TPS6	Alpha,alpha-trehalose-phosphate synthase [UDP-forming] 6 [Source:UniProtKB/Swiss-Prot;Acc:Q94AH8]	#N/A	#N/A	#N/A	-2.5159	#N/A	#N/A
AT5G13210	8	1.12415	#N/A	#N/A	-1.09069	AT5G13210	AT5g13210/T31B5_30 [Source:UniProtKB/TrEMBL;Acc:Q9LYV5]	-2.73983	#N/A	#N/A	#N/A	#N/A	#N/A
AT1G75750	5	1.03633	#N/A	#N/A	-1.09052	GASA1	GASA1 [Source:UniProtKB/TrEMBL;Acc:A0A178W4S5]	-2.02627	#N/A	#N/A	#N/A	#N/A	#N/A
AT1G22440	5	1.9897	#N/A	#N/A	-1.08801	AT1G22440	Alcohol dehydrogenase-like 2 [Source:UniProtKB/Swiss-Prot;Acc:Q9SK87]	#N/A	#N/A	#N/A	#N/A	#N/A	#N/A
AT4G13505	8	1.05023	#N/A	#N/A	-1.08747	AT4G13505	other RNA [Source:TAIR;Acc:AT4G13505]	#N/A	#N/A	#N/A	#N/A	#N/A	#N/A
AT4G35650	6	1.31416	#N/A	#N/A	-1.08693	IDH3	Isocitrate dehydrogenase [NAD] regulatory subunit 3, mitochondrial [Source:UniProtKB/Swiss-Prot;Acc:O81796]	-4.01036	-3.17194	-3.66995	#N/A	#N/A	#N/A
AT5G05640	6	1.51687	#N/A	#N/A	-1.08582	AT5G05640	At5g05640 [Source:UniProtKB/TrEMBL;Acc:Q9FFL0]	-1.74774	#N/A	-1.71715	#N/A	#N/A	#N/A
AT1G54550	8	#N/A	#N/A	#N/A	-1.08495	AT1G54550	F-box protein At1g54550 [Source:UniProtKB/Swiss-Prot;Acc:Q9SLH9]	-0.497655	#N/A	#N/A	#N/A	#N/A	#N/A
AT3G01020	6	1.72195	#N/A	#N/A	-1.08416	ISU2	Iron-sulfur cluster assembly protein 2 [Source:UniProtKB/Swiss-Prot;Acc:Q9MAB6]	-3.20782	-3.04438	-3.0923	#N/A	#N/A	#N/A
AT4G28900	6	1.065	#N/A	#N/A	-1.08364	None	None	#N/A	#N/A	#N/A	#N/A	#N/A	#N/A
AT1G07240	8	1.0497	#N/A	#N/A	-1.08203	UGT71C5	UDP-glycosyltransferase 71C5 [Source:UniProtKB/Swiss-Prot;Acc:Q9FE68]	#N/A	#N/A	#N/A	#N/A	#N/A	#N/A
AT3G14990	8	1.17844	0.356343	#N/A	-1.0817	DJ1A	Protein DJ-1 homolog A [Source:UniProtKB/Swiss-Prot;Acc:Q9FPF0]	#N/A	#N/A	#N/A	-2.47308	#N/A	#N/A
AT5G23370	8	0.666908	#N/A	#N/A	-1.08131	AT5G23370	Putative GEM-like protein 8 [Source:UniProtKB/Swiss-Prot;Acc:Q9FMW4]	#N/A	#N/A	#N/A	#N/A	#N/A	#N/A
AT1G67910	5	1.41281	#N/A	#N/A	-1.08092	AT1G67910	AT1G67910 protein [Source:UniProtKB/TrEMBL;Acc:Q9C9V7]	#N/A	#N/A	#N/A	#N/A	#N/A	#N/A
AT2G48030	8	0.814685	#N/A	#N/A	-1.07965	AT2G48030	At2g48030 [Source:UniProtKB/TrEMBL;Acc:Q9ZU86]	#N/A	#N/A	#N/A	#N/A	#N/A	#N/A
AT3G11980	10	#N/A	#N/A	#N/A	-1.07961	FAR2	Fatty acyl-CoA reductase [Source:UniProtKB/TrEMBL;Acc:A0A178VDD9]	-5.6664	-5.82982	-5.80997	#N/A	#N/A	#N/A
AT1G18270	8	0.890266	#N/A	#N/A	-1.07782	AT1G18270	Ketose-bisphosphate aldolase class-II family protein [Source:UniProtKB/TrEMBL;Acc:F4IAP5]	#N/A	-0.823886	#N/A	-1.48002	#N/A	#N/A
AT3G52310	8	#N/A	#N/A	#N/A	-1.07693	AT3G52310	ABC-2 type transporter family protein [Source:TAIR;Acc:AT3G52310]	-0.886898	#N/A	-0.898109	#N/A	#N/A	#N/A
AT1G62290	6	1.38877	#N/A	#N/A	-1.07651	APA2	Aspartic proteinase A2 [Source:UniProtKB/Swiss-Prot;Acc:Q8VYL3]	-1.87381	#N/A	#N/A	#N/A	#N/A	#N/A
AT5G43290	5	1.14428	#N/A	#N/A	-1.07624	WRKY49	Probable WRKY transcription factor 49 [Source:UniProtKB/Swiss-Prot;Acc:Q9FHR7]	#N/A	#N/A	#N/A	#N/A	#N/A	#N/A
AT5G62100	5	1.29104	#N/A	#N/A	-1.07537	ATBAG2	BCL-2-associated athanogene 2 [Source:TAIR;Acc:AT5G62100]	#N/A	#N/A	#N/A	#N/A	#N/A	#N/A
AT1G03620	8	0.954272	#N/A	#N/A	-1.07493	AT1G03620	ELMO/CED-12 family protein [Source:TAIR;Acc:AT1G03620]	-3.51533	-2.92844	-3.19002	#N/A	#N/A	2.2153
AT5G39020	5	1.28644	#N/A	#N/A	-1.07483	AT5G39020	Probable receptor-like protein kinase At5g39020 [Source:UniProtKB/Swiss-Prot;Acc:Q9FID6]	#N/A	#N/A	#N/A	#N/A	#N/A	#N/A
AT1G65190	9	-0.514195	-1.45838	#N/A	-1.07428	AT1G65190	Protein kinase superfamily protein [Source:UniProtKB/TrEMBL;Acc:Q9S9J9]	#N/A	1.73423	#N/A	#N/A	#N/A	#N/A
AT3G59160	10	#N/A	#N/A	#N/A	-1.07365	AT3G59160	Putative F-box/LRR-repeat protein At3g59160 [Source:UniProtKB/Swiss-Prot;Acc:Q9LX55]	#N/A	#N/A	#N/A	#N/A	#N/A	#N/A
AT5G57190	8	#N/A	#N/A	#N/A	-1.068	PSD2	Phosphatidylserine decarboxylase proenzyme 2 [Source:UniProtKB/TrEMBL;Acc:A0A178UED8]	-1.50433	-1.29544	-0.924431	#N/A	#N/A	#N/A
AT5G14920	8	0.932556	#N/A	#N/A	-1.06601	GASA14	Gibberellin-regulated protein 14 [Source:UniProtKB/Swiss-Prot;Acc:Q9LFR3]	-1.18134	#N/A	#N/A	#N/A	#N/A	#N/A
AT4G27740	8	0.653647	#N/A	#N/A	-1.06585	AT4G27740	Protein yippee-like [Source:UniProtKB/TrEMBL;Acc:A0A178UUJ4]	#N/A	#N/A	#N/A	#N/A	#N/A	#N/A
AT2G28120	5	1.304	#N/A	#N/A	-1.06523	AT2G28120	At2g28120/F24D13.9 [Source:UniProtKB/TrEMBL;Acc:Q9ZUV4]	#N/A	#N/A	#N/A	#N/A	#N/A	#N/A
AT1G16310	6	1.24772	#N/A	#N/A	-1.0645	MTP10	Metal tolerance protein 10 [Source:UniProtKB/Swiss-Prot;Acc:Q0WU02]	-0.67351	#N/A	#N/A	#N/A	#N/A	#N/A
AT5G23235	5	1.27199	#N/A	#N/A	-1.06384	None	None	#N/A	#N/A	#N/A	#N/A	#N/A	#N/A
AT5G59570	5	2.48926	1.64176	#N/A	-1.06342	BOA	Transcription factor BOA [Source:UniProtKB/Swiss-Prot;Acc:Q9LTH4]	-2.55096	#N/A	#N/A	-1.1621	#N/A	#N/A
AT5G54080	5	1.22831	0.448014	#N/A	-1.06164	HGO	Homogentisate 1,2-dioxygenase [Source:UniProtKB/Swiss-Prot;Acc:Q9ZRA2]	#N/A	#N/A	#N/A	-1.84427	#N/A	#N/A
AT2G22980	5	2.36569	1.72007	#N/A	-1.061	SCPL13	Serine carboxypeptidase-like 13 [Source:UniProtKB/TrEMBL;Acc:A8MQS0]	#N/A	#N/A	#N/A	#N/A	#N/A	#N/A
AT5G23240	5	4.46147	2.63629	#N/A	-1.06069	DJC76	Chaperone protein dnaJ C76, chloroplastic [Source:UniProtKB/Swiss-Prot;Acc:Q9FMX6]	#N/A	#N/A	#N/A	#N/A	#N/A	#N/A
AT3G56410	8	#N/A	#N/A	#N/A	-1.06053	AT3G56410	Uncharacterized protein T5P19_60 [Source:UniProtKB/TrEMBL;Acc:Q9LXZ9]	#N/A	#N/A	#N/A	#N/A	#N/A	#N/A
AT1G26930	5	1.36315	1.1218	-0.815911	-1.05725	AT1G26930	F-box/kelch-repeat protein At1g26930 [Source:UniProtKB/Swiss-Prot;Acc:Q84M94]	-0.685448	#N/A	#N/A	-2.47136	#N/A	#N/A
AT1G31040	5	1.61714	#N/A	#N/A	-1.05642	AT1G31040	PLATZ transcription factor family protein [Source:UniProtKB/TrEMBL;Acc:F4I7U9]	#N/A	#N/A	#N/A	#N/A	#N/A	#N/A
AT3G58260	6	1.54063	#N/A	#N/A	-1.05512	AT3G58260	MATH domain and coiled-coil domain-containing protein At3g58260 [Source:UniProtKB/Swiss-Prot;Acc:Q9M2J0]	-1.91328	#N/A	-2.08836	#N/A	#N/A	#N/A
AT2G43960	5	1.59617	#N/A	#N/A	-1.05463	AT2G43960	At2g43960 [Source:UniProtKB/TrEMBL;Acc:Q58FX2]	-2.42866	-2.00945	-2.78871	#N/A	#N/A	#N/A
AT3G14170	8	1.12968	#N/A	#N/A	-1.05404	AT3G14170	Plant protein of unknown function (DUF936) [Source:TAIR;Acc:AT3G14170]	#N/A	#N/A	#N/A	#N/A	#N/A	#N/A
AT2G05410	8	1.17729	#N/A	#N/A	-1.05354	AT2G05410	MATH domain and coiled-coil domain-containing protein At2g05410 [Source:UniProtKB/Swiss-Prot;Acc:Q9SHT3]	-1.92456	-1.48805	-2.21531	#N/A	#N/A	#N/A
AT1G32700	5	1.38145	0.797608	-0.468124	-1.05197	AT1G32700	PLATZ transcription factor family protein [Source:UniProtKB/TrEMBL;Acc:F4IEB6]	#N/A	#N/A	#N/A	-2.75211	#N/A	#N/A
AT5G06690	5	2.02269	2.24205	-1.27079	-1.05143	WCRKC1	WCRKC thioredoxin 1 [Source:UniProtKB/TrEMBL;Acc:F4K3Y1]	-1.34166	#N/A	#N/A	#N/A	#N/A	#N/A
AT1G71770	8	0.527709	#N/A	#N/A	-1.05013	PAB5	Polyadenylate-binding protein 5 [Source:UniProtKB/Swiss-Prot;Acc:Q05196]	-3.44068	-3.10723	-3.36529	#N/A	#N/A	#N/A
AT3G15540	6	1.41586	#N/A	#N/A	-1.04859	IAA19	Auxin-responsive protein [Source:UniProtKB/TrEMBL;Acc:Q2VWA2]	-1.49808	#N/A	#N/A	#N/A	#N/A	#N/A
AT3G47220	8	#N/A	#N/A	#N/A	-1.04846	PLC9	Phosphoinositide phospholipase C 9 [Source:UniProtKB/Swiss-Prot;Acc:Q6NMA7]	#N/A	#N/A	#N/A	#N/A	#N/A	#N/A
AT4G30570	8	0.738972	#N/A	#N/A	-1.04753	AT4G30570	Probable mannose-1-phosphate guanylyltransferase 3 [Source:UniProtKB/Swiss-Prot;Acc:Q8H1Q7]	#N/A	#N/A	#N/A	#N/A	#N/A	#N/A
AT4G26390	6	2.06344	#N/A	#N/A	-1.0463	AT4G26390	Pyruvate kinase [Source:UniProtKB/TrEMBL;Acc:A0A178UXZ4]	-3.50271	-2.87488	-3.34688	#N/A	#N/A	#N/A
AT2G31250	8	0.777943	#N/A	#N/A	-1.04625	HEMA3	Probable glutamyl-tRNA reductase 3, chloroplastic [Source:UniProtKB/Swiss-Prot;Acc:Q9SJX1]	-2.68843	-2.18856	-1.86032	#N/A	#N/A	#N/A
AT1G05010	8	1.16647	#N/A	#N/A	-1.0411	ACO4	1-aminocyclopropane-1-carboxylate oxidase 4 [Source:UniProtKB/Swiss-Prot;Acc:Q06588]	#N/A	#N/A	#N/A	-1.82471	#N/A	#N/A
AT5G25840	5	1.63104	1.11548	#N/A	-1.04084	AT5G25840	DUF1677 family protein (DUF1677) [Source:UniProtKB/TrEMBL;Acc:Q8GW85]	-0.703148	#N/A	#N/A	#N/A	#N/A	#N/A
AT3G63440	8	0.836135	#N/A	#N/A	-1.0407	CKX6	Cytokinin dehydrogenase 6 [Source:UniProtKB/Swiss-Prot;Acc:Q9LY71]	-0.699586	#N/A	#N/A	#N/A	#N/A	#N/A
AT3G29670	5	1.31144	#N/A	#N/A	-1.03924	PMAT2	Phenolic glucoside malonyltransferase 2 [Source:UniProtKB/Swiss-Prot;Acc:Q9LRQ8]	#N/A	#N/A	#N/A	#N/A	#N/A	#N/A
AT2G23060	5	1.43424	#N/A	#N/A	-1.03904	AT2G23060	Probable N-acetyltransferase HLS1-like [Source:UniProtKB/Swiss-Prot;Acc:O64815]	#N/A	#N/A	#N/A	#N/A	#N/A	#N/A
AT1G49405	6	1.04751	-1.07699	#N/A	-1.03871	AT1G49405	CASP-like protein 5C3 [Source:UniProtKB/Swiss-Prot;Acc:Q3ECT8]	#N/A	-1.06651	-0.914936	#N/A	-0.975994	#N/A
AT4G16130	8	1.08653	0.399608	-0.348391	-1.03531	ARA1	L-arabinokinase [Source:UniProtKB/Swiss-Prot;Acc:O23461]	-0.810077	-1.38793	#N/A	-0.739447	#N/A	#N/A
AT3G50120	5	1.86664	#N/A	#N/A	-1.03428	AT3G50120	Transmembrane protein, putative (DUF247) [Source:UniProtKB/TrEMBL;Acc:Q9SN06]	#N/A	#N/A	#N/A	#N/A	#N/A	#N/A
AT1G52855	6	1.37691	#N/A	#N/A	-1.03399	AT1G52855	At1g52855 [Source:UniProtKB/TrEMBL;Acc:Q8LC41]	-1.15639	#N/A	-1.64135	#N/A	#N/A	#N/A
AT1G10210	8	1.11224	#N/A	#N/A	-1.03337	MPK1	MPK1 [Source:UniProtKB/TrEMBL;Acc:A0A178W6I4]	#N/A	#N/A	#N/A	#N/A	#N/A	#N/A
AT2G31010	8	0.64247	#N/A	#N/A	-1.03226	AT2G31010	Protein kinase superfamily protein [Source:UniProtKB/TrEMBL;Acc:F4IPV6]	#N/A	#N/A	#N/A	#N/A	#N/A	#N/A
AT1G33770	8	0.923244	#N/A	#N/A	-1.02995	AT1G33770	Protein kinase superfamily protein [Source:UniProtKB/TrEMBL;Acc:Q9LQ29]	-2.61271	-1.94108	-1.97424	#N/A	#N/A	#N/A
AT4G37580	8	1.15003	#N/A	#N/A	-1.02945	HLS1	Probable N-acetyltransferase HLS1 [Source:UniProtKB/Swiss-Prot;Acc:Q42381]	#N/A	#N/A	#N/A	#N/A	#N/A	#N/A
AT3G24715	8	0.890404	#N/A	#N/A	-1.02929	AT3G24715	Kinase superfamily with octicosapeptide/Phox/Bem1p domain-containing protein [Source:UniProtKB/TrEMBL;Acc:Q9LRY7]	-1.38498	#N/A	-1.10295	#N/A	#N/A	#N/A
AT2G01190	8	1.07563	#N/A	#N/A	-1.02843	AT2G01190	Expressed protein [Source:UniProtKB/TrEMBL;Acc:Q9ZU48]	#N/A	#N/A	#N/A	#N/A	#N/A	#N/A
AT1G75160	6	1.62658	#N/A	#N/A	-1.02709	AT1G75160	Protein of unknown function (DUF620) [Source:TAIR;Acc:AT1G75160]	-1.99921	-2.03578	#N/A	#N/A	#N/A	#N/A
AT4G38470	8	0.924278	#N/A	#N/A	-1.02666	STY46	Serine/threonine-protein kinase STY46 [Source:UniProtKB/Swiss-Prot;Acc:F4JTP5]	#N/A	#N/A	#N/A	-1.48039	#N/A	#N/A
AT2G47750	5	1.09983	#N/A	#N/A	-1.02428	GH3.9	Putative indole-3-acetic acid-amido synthetase GH3.9 [Source:UniProtKB/Swiss-Prot;Acc:O82243]	#N/A	#N/A	#N/A	#N/A	#N/A	#N/A
AT4G03510	5	1.40482	1.67016	-1.28786	-1.02253	RMA1	E3 ubiquitin-protein ligase RMA1 [Source:UniProtKB/Swiss-Prot;Acc:O64425]	#N/A	#N/A	#N/A	-2.04114	#N/A	#N/A
AT1G58340	6	1.76238	#N/A	#N/A	-1.02207	DTX48	Protein DETOXIFICATION 48 [Source:UniProtKB/Swiss-Prot;Acc:Q9SLV0]	#N/A	#N/A	#N/A	#N/A	#N/A	#N/A
AT5G07760	5	1.71338	#N/A	#N/A	-1.02202	AT5G07760	formin homology 2 domain-containing protein / FH2 domain-containing protein [Source:TAIR;Acc:AT5G07760]	#N/A	#N/A	#N/A	#N/A	#N/A	#N/A
AT2G39980	10	#N/A	-0.847251	#N/A	-1.02182	AT2G39980	At2g39980/T28M21.14 [Source:UniProtKB/TrEMBL;Acc:O04201]	-1.42628	#N/A	#N/A	#N/A	#N/A	#N/A
AT2G38310	8	#N/A	#N/A	#N/A	-1.02113	PYL4	Abscisic acid receptor PYL4 [Source:UniProtKB/Swiss-Prot;Acc:O80920]	-0.897389	#N/A	#N/A	1.85215	#N/A	#N/A
AT5G56410	6	1.86942	#N/A	#N/A	-1.0211	AT5G56410	Putative FBD-associated F-box protein At5g56410 [Source:UniProtKB/Swiss-Prot;Acc:Q9FM90]	#N/A	#N/A	#N/A	#N/A	#N/A	#N/A
AT3G06640	5	1.64523	1.23934	#N/A	-1.02105	AT3G06640	PAS domain-containing protein tyrosine kinase family protein [Source:UniProtKB/TrEMBL;Acc:F4JC18]	-0.513339	#N/A	#N/A	#N/A	#N/A	#N/A
AT1G50690	8	#N/A	#N/A	#N/A	-1.01991	AT1G50690	Cystatin/monellin superfamily protein [Source:TAIR;Acc:AT1G50690]	-1.97628	-2.07359	-1.8605	#N/A	#N/A	#N/A
AT3G62520	6	1.87134	#N/A	#N/A	-1.01918	None	None	#N/A	#N/A	#N/A	#N/A	#N/A	#N/A
AT3G09490	10	#N/A	-0.867307	#N/A	-1.01745	AT3G09490	At3g09490 [Source:UniProtKB/TrEMBL;Acc:Q9SF54]	#N/A	#N/A	#N/A	#N/A	#N/A	#N/A
AT3G50650	8	0.468616	#N/A	#N/A	-1.0164	SCL7	Uncharacterized protein At3g50650 (Fragment) [Source:UniProtKB/TrEMBL;Acc:C0SVE0]	#N/A	#N/A	#N/A	#N/A	#N/A	#N/A
AT5G28770	8	0.875397	0.909691	-1.04846	-1.01417	BZIP63	Basic leucine zipper 63 [Source:UniProtKB/Swiss-Prot;Acc:B9DGI8]	#N/A	#N/A	#N/A	#N/A	#N/A	#N/A
AT4G38690	5	1.33782	#N/A	#N/A	-1.01342	AT4G38690	AT4g38690/F20M13_250 [Source:UniProtKB/TrEMBL;Acc:Q9SZP6]	#N/A	#N/A	#N/A	#N/A	#N/A	#N/A
AT3G06545	6	1.79932	#N/A	#N/A	-1.01271	AT3G06545	Transmembrane protein [Source:UniProtKB/TrEMBL;Acc:F4JC04]	-2.57087	#N/A	-2.31444	#N/A	#N/A	#N/A
AT3G19055	6	1.24854	#N/A	#N/A	-1.01178	AT3G19055	unknown protein; Ha. [Source:TAIR;Acc:AT3G19055]	-1.22528	#N/A	-1.20659	#N/A	#N/A	#N/A
AT5G39865	10	#N/A	#N/A	#N/A	-1.01111	AT5G39865	Uncharacterized protein At5g39865 [Source:UniProtKB/Swiss-Prot;Acc:Q9FLE8]	-0.533557	#N/A	#N/A	#N/A	#N/A	#N/A
AT2G44490	5	1.6336	#N/A	#N/A	-1.01097	BGLU26	Beta-glucosidase 26, peroxisomal [Source:UniProtKB/Swiss-Prot;Acc:O64883]	#N/A	#N/A	#N/A	#N/A	#N/A	#N/A
AT5G64240	5	1.2766	#N/A	#N/A	-1.01074	AMC3	Metacaspase-3 [Source:UniProtKB/Swiss-Prot;Acc:Q9FMG1]	#N/A	#N/A	#N/A	#N/A	#N/A	#N/A
AT1G15470	6	0.714178	-0.590404	#N/A	-1.01056	AT1G15470	F9L1.42 protein [Source:UniProtKB/TrEMBL;Acc:Q9XI22]	-0.879634	#N/A	-1.09728	#N/A	#N/A	#N/A
AT5G39190	5	2.18698	#N/A	#N/A	-1.00953	GLP5A	Germin-like protein subfamily 1 member 20 [Source:UniProtKB/Swiss-Prot;Acc:P92996]	#N/A	#N/A	#N/A	#N/A	#N/A	#N/A
AT3G26510	8	0.808924	#N/A	#N/A	-1.00489	AT3G26510	Octicosapeptide/Phox/Bem1p family protein [Source:UniProtKB/TrEMBL;Acc:Q27GK5]	#N/A	#N/A	#N/A	-2.34453	#N/A	#N/A
AT3G54730	6	1.84404	#N/A	#N/A	-1.00445	AT3G54730	Putative transmembrane protein At3g54730 [Source:UniProtKB/Swiss-Prot;Acc:P0DKG2]	#N/A	#N/A	#N/A	#N/A	#N/A	#N/A
AT2G38400	5	1.67156	0.834381	#N/A	-1.00439	AGT3	Alanine:glyoxylate aminotransferase 3 [Source:UniProtKB/TrEMBL;Acc:F4ISY3]	-0.808415	#N/A	#N/A	-3.44811	#N/A	#N/A
AT4G28270	5	1.09956	#N/A	#N/A	-1.00396	RMA2	E3 ubiquitin-protein ligase RMA2 [Source:UniProtKB/Swiss-Prot;Acc:P93030]	-0.56143	#N/A	#N/A	#N/A	#N/A	#N/A
AT1G33610	5	1.55645	1.4578	#N/A	-1.00235	AT1G33610	Leucine-rich repeat (LRR) family protein [Source:UniProtKB/TrEMBL;Acc:F4HR91]	#N/A	#N/A	#N/A	#N/A	#N/A	#N/A
AT3G61198	5	1.33258	#N/A	#N/A	-1.00127	AT3G61198	other RNA [Source:TAIR;Acc:AT3G61198]	-1.09148	-1.51173	#N/A	#N/A	#N/A	#N/A
AT5G18130	5	2.33337	1.26912	#N/A	-0.99709	AT5G18130	Gb [Source:UniProtKB/TrEMBL;Acc:Q9FK57]	#N/A	#N/A	#N/A	-2.71729	#N/A	#N/A
AT3G48530	5	1.30146	0.657955	-0.352757	-0.996262	KING1	SNF1-related protein kinase regulatory subunit gamma-1 [Source:UniProtKB/Swiss-Prot;Acc:Q8LBB2]	#N/A	#N/A	#N/A	-1.96411	#N/A	#N/A
AT5G66740	6	1.36026	#N/A	#N/A	-0.995376	AT5G66740	Protein of unknown function (DUF620) [Source:TAIR;Acc:AT5G66740]	-3.44943	-3.20606	-2.79897	#N/A	#N/A	#N/A
AT3G48740	8	1.07055	#N/A	#N/A	-0.994662	SWEET11	Bidirectional sugar transporter SWEET11 [Source:UniProtKB/Swiss-Prot;Acc:Q9SMM5]	#N/A	#N/A	#N/A	#N/A	#N/A	#N/A
AT3G47800	5	1.34024	1.18467	-0.838032	-0.993596	AT3G47800	Aldose 1-epimerase [Source:UniProtKB/TrEMBL;Acc:Q9STT3]	-1.84101	-1.02373	#N/A	#N/A	#N/A	#N/A
AT5G04250	6	1.31747	#N/A	#N/A	-0.991871	AT5G04250	At5g04250 [Source:UniProtKB/TrEMBL;Acc:Q8LBW2]	-1.781	-1.5982	-1.80509	#N/A	#N/A	#N/A
AT4G17250	5	1.2293	#N/A	#N/A	-0.991805	AT4G17250	AT4g17250/dl4660w [Source:UniProtKB/TrEMBL;Acc:Q93ZA8]	#N/A	#N/A	#N/A	#N/A	#N/A	#N/A
AT1G19660	5	1.20961	0.884472	-0.665515	-0.990656	BBD2	Bifunctional nuclease 2 [Source:UniProtKB/Swiss-Prot;Acc:Q93VH2]	#N/A	#N/A	#N/A	-2.41533	#N/A	#N/A
AT3G19890	6	1.4007	#N/A	#N/A	-0.987114	AT3G19890	F-box protein At3g19890 [Source:UniProtKB/Swiss-Prot;Acc:Q4PSN8]	-0.872264	#N/A	#N/A	#N/A	#N/A	#N/A
AT1G68440	5	1.22321	1.16311	#N/A	-0.987073	AT1G68440	At1g68440/T2E12_1 [Source:UniProtKB/TrEMBL;Acc:Q9M9C9]	#N/A	-1.35418	#N/A	-2.79798	-1.42943	#N/A
AT1G33590	5	1.172	0.686501	-0.501436	-0.986937	AT1G33590	Leucine-rich repeat (LRR) family protein [Source:TAIR;Acc:AT1G33590]	#N/A	#N/A	#N/A	-1.41064	#N/A	#N/A
AT3G07350	5	1.52001	1.85915	-1.32508	-0.985932	AT3G07350	F21O3.6 protein [Source:UniProtKB/TrEMBL;Acc:Q9SRT1]	#N/A	#N/A	#N/A	-2.96937	#N/A	#N/A
AT1G15740	5	1.12645	0.57607	-0.434873	-0.985249	AT1G15740	Leucine-rich repeat family protein [Source:UniProtKB/TrEMBL;Acc:Q8H1Q4]	#N/A	#N/A	#N/A	-2.548	#N/A	#N/A
AT5G57400	5	1.78947	1.49177	#N/A	-0.983457	AT5G57400	Transmembrane protein [Source:UniProtKB/TrEMBL;Acc:Q5BPG1]	-0.801036	-1.0629	#N/A	#N/A	#N/A	#N/A
AT4G21350	8	1.03297	#N/A	#N/A	-0.982007	PUB8	U-box domain-containing protein 8 [Source:UniProtKB/Swiss-Prot;Acc:O81902]	#N/A	#N/A	#N/A	#N/A	#N/A	#N/A
AT3G26740	5	2.01038	2.05146	-1.02214	-0.981061	CCL	Light-regulated protein 1, chloroplastic [Source:UniProtKB/Swiss-Prot;Acc:Q96500]	-0.784047	#N/A	#N/A	-1.94763	#N/A	#N/A
AT5G63190	5	1.09185	0.668252	-0.556836	-0.980436	AT5G63190	MA3 domain-containing protein [Source:UniProtKB/TrEMBL;Acc:Q94BR1]	#N/A	#N/A	#N/A	-2.48768	#N/A	#N/A
AT3G26165	5	1.97951	1.89385	#N/A	-0.979395	None	None	#N/A	#N/A	#N/A	#N/A	#N/A	#N/A
AT4G36410	5	1.54229	1.01066	#N/A	-0.978967	UBC17	Probable ubiquitin-conjugating enzyme E2 17 [Source:UniProtKB/Swiss-Prot;Acc:O23239]	#N/A	#N/A	#N/A	#N/A	#N/A	#N/A
AT4G35733	6	1.21762	#N/A	#N/A	-0.978869	AT4G35733	F-box protein At4g35733 [Source:UniProtKB/Swiss-Prot;Acc:B3H6C3]	#N/A	#N/A	#N/A	#N/A	#N/A	#N/A
AT4G39110	10	#N/A	#N/A	-1.05531	-0.978053	AT4G39110	Probable receptor-like protein kinase At4g39110 [Source:UniProtKB/Swiss-Prot;Acc:Q9T020]	-3.05389	-3.07494	#N/A	#N/A	#N/A	#N/A
AT4G16000	5	2.48971	1.91861	#N/A	-0.976491	AT4G16000	Uncharacterized protein At4g16000 [Source:UniProtKB/TrEMBL;Acc:Q0WWC4]	#N/A	#N/A	#N/A	#N/A	#N/A	#N/A
AT5G64260	5	0.996581	1.04173	-1.01885	-0.973707	EXL2	Protein EXORDIUM-like 2 [Source:UniProtKB/Swiss-Prot;Acc:Q9FE06]	#N/A	#N/A	#N/A	-2.36557	#N/A	#N/A
AT4G04460	6	2.1071	#N/A	#N/A	-0.973679	APA3	Aspartic proteinase A3 [Source:UniProtKB/Swiss-Prot;Acc:Q9XEC4]	-1.38563	-1.22815	-1.76188	#N/A	#N/A	-3.48033
AT4G00893	6	1.27831	#N/A	#N/A	-0.97289	AT4G00893	F-box protein At4g00893 [Source:UniProtKB/Swiss-Prot;Acc:Q1G391]	#N/A	#N/A	#N/A	#N/A	#N/A	#N/A
AT5G57660	5	1.04233	0.981436	-0.911739	-0.97263	COL5	Zinc finger protein CONSTANS-LIKE 5 [Source:UniProtKB/Swiss-Prot;Acc:Q9FHH8]	#N/A	#N/A	#N/A	-3.44584	-1.31426	#N/A
AT2G42170	5	1.9243	1.53915	#N/A	-0.972138	AT2G42170	Actin family protein [Source:UniProtKB/TrEMBL;Acc:Q8GWA5]	#N/A	3.02867	#N/A	#N/A	#N/A	#N/A
AT1G55030	6	1.70452	#N/A	#N/A	-0.972049	AT1G55030	RNI-like superfamily protein [Source:TAIR;Acc:AT1G55030]	-1.74901	-1.36594	-2.06458	#N/A	#N/A	#N/A
AT1G13700	5	1.66324	1.4321	#N/A	-0.971763	PGL1	Probable 6-phosphogluconolactonase 1 [Source:UniProtKB/Swiss-Prot;Acc:Q9LMX8]	#N/A	#N/A	#N/A	#N/A	#N/A	#N/A
AT4G03460	6	1.77722	#N/A	#N/A	-0.971723	AT4G03460	Ankyrin repeat family protein [Source:TAIR;Acc:AT4G03460]	#N/A	#N/A	#N/A	#N/A	#N/A	#N/A
AT3G22750	5	1.77613	#N/A	#N/A	-0.965734	AT3G22750	Kinase-like protein [Source:UniProtKB/TrEMBL;Acc:Q9LUI6]	-1.23367	-1.52615	#N/A	#N/A	#N/A	#N/A
AT3G10020	5	1.6177	2.11188	-1.4575	-0.963323	AT3G10020	AT3g10020/T22K18_16 [Source:UniProtKB/TrEMBL;Acc:Q9SR67]	-1.27075	#N/A	#N/A	-1.5247	#N/A	#N/A
AT3G01070	8	1.1088	#N/A	#N/A	-0.963074	ENODL16	At3g01070 [Source:UniProtKB/TrEMBL;Acc:Q9MAC1]	-1.85154	-1.78486	-2.10769	#N/A	#N/A	#N/A
AT4G29905	2	2.51259	#N/A	#N/A	-0.9613	AT4G29905	Putative uncharacterized protein [Source:UniProtKB/TrEMBL;Acc:Q940I1]	#N/A	#N/A	#N/A	#N/A	#N/A	#N/A
AT1G19396	5	1.89955	0.903789	#N/A	-0.958876	AT1G19396	unknown protein. [Source:TAIR;Acc:AT1G19396]	#N/A	#N/A	#N/A	#N/A	#N/A	#N/A
AT3G21270	6	1.15114	#N/A	#N/A	-0.956169	DOF3.1	DOF2 [Source:UniProtKB/TrEMBL;Acc:A0A178VA07]	#N/A	#N/A	#N/A	#N/A	#N/A	#N/A
AT3G07870	5	1.37869	#N/A	#N/A	-0.954608	AT3G07870	F-box protein At3g07870 [Source:UniProtKB/Swiss-Prot;Acc:Q9SFC7]	#N/A	#N/A	#N/A	#N/A	#N/A	#N/A
AT2G16586	5	1.33396	0.37906	#N/A	-0.95292	AT2G16586	Transmembrane protein [Source:UniProtKB/TrEMBL;Acc:Q8GXM1]	#N/A	#N/A	#N/A	-3.22192	#N/A	#N/A
AT2G24660	6	1.4149	#N/A	#N/A	-0.950997	None	None	#N/A	#N/A	#N/A	#N/A	#N/A	#N/A
AT3G45300	8	1.04234	#N/A	#N/A	-0.949785	IVD	Isovaleryl-CoA dehydrogenase, mitochondrial [Source:UniProtKB/Swiss-Prot;Acc:Q9SWG0]	-0.790676	-0.809006	#N/A	-1.79107	#N/A	#N/A
AT5G60510	6	2.67604	#N/A	2.21895	-0.949636	AT5G60510	Dehydrodolichyl diphosphate synthase 8 [Source:UniProtKB/Swiss-Prot;Acc:Q8LAR7]	-5.22781	-3.98321	-5.68128	#N/A	#N/A	#N/A
AT5G61740	5	1.23548	#N/A	#N/A	-0.944292	ABCA10	ABC transporter A family member 10 [Source:UniProtKB/Swiss-Prot;Acc:Q9FLT4]	#N/A	#N/A	#N/A	#N/A	#N/A	#N/A
AT4G05070	5	1.58414	1.53603	#N/A	-0.943732	AT4G05070	AT4g05070 protein [Source:UniProtKB/TrEMBL;Acc:Q9S9T1]	-1.61291	#N/A	-1.47436	-3.4504	#N/A	#N/A
AT4G12090	6	1.31305	#N/A	#N/A	-0.943607	AT4G12090	Protein cornichon homolog 5 [Source:UniProtKB/Swiss-Prot;Acc:Q9SZ74]	-1.64711	#N/A	-1.51105	#N/A	#N/A	#N/A
AT1G22990	2	3.9343	2.56451	#N/A	-0.942568	HIPP22	HIPP22 [Source:UniProtKB/TrEMBL;Acc:A0A178WF89]	#N/A	#N/A	#N/A	#N/A	#N/A	#N/A
AT1G05570	8	1.14315	#N/A	#N/A	-0.94241	CALS1	Callose synthase 1 [Source:UniProtKB/Swiss-Prot;Acc:Q9AUE0]	#N/A	#N/A	#N/A	-1.48723	#N/A	#N/A
AT4G29190	5	1.92248	0.969738	#N/A	-0.940563	AT4G29190	Zinc finger CCCH domain-containing protein 49 [Source:UniProtKB/Swiss-Prot;Acc:Q9M0G2]	#N/A	-1.1269	#N/A	-4.03882	#N/A	#N/A
AT5G60100	5	2.61966	1.61934	#N/A	-0.940027	PRR3	Pseudo-response regulator 3 [Source:UniProtKB/TrEMBL;Acc:F4JXG7]	-1.59457	#N/A	#N/A	#N/A	#N/A	#N/A
AT2G02020	6	1.56235	#N/A	#N/A	-0.939665	NPF8.4	Protein NRT1/ PTR FAMILY 8.4 [Source:UniProtKB/Swiss-Prot;Acc:Q84WG0]	0.7457	#N/A	#N/A	#N/A	#N/A	#N/A
AT4G00160	6	1.37217	#N/A	#N/A	-0.939393	AT4G00160	F-box/FBD/LRR-repeat protein At4g00160 [Source:UniProtKB/Swiss-Prot;Acc:Q8LF09]	-2.15354	-1.60962	-1.82513	#N/A	#N/A	#N/A
AT2G07638	5	2.19563	1.47796	#N/A	-0.937722	AT2G07638	None	#N/A	#N/A	#N/A	#N/A	#N/A	#N/A
AT1G64255	8	1.05483	#N/A	#N/A	-0.934867	AT1G64255	MuDR family transposase [Source:UniProtKB/TrEMBL;Acc:F4I6P0]	-0.554554	#N/A	-1.14651	#N/A	#N/A	#N/A
AT4G32340	5	3.40596	2.98773	#N/A	-0.934095	AT4G32340	Tetratricopeptide repeat (TPR)-like superfamily protein [Source:UniProtKB/TrEMBL;Acc:O49358]	#N/A	#N/A	#N/A	#N/A	#N/A	#N/A
AT3G13380	5	1.23617	#N/A	#N/A	-0.932266	BRL3	Receptor-like protein kinase BRI1-like 3 [Source:UniProtKB/Swiss-Prot;Acc:Q9LJF3]	-1.89528	-1.22033	-1.03992	#N/A	#N/A	#N/A
AT1G01640	6	1.59802	#N/A	#N/A	-0.931542	AT1G01640	BTB/POZ domain-containing protein At1g01640 [Source:UniProtKB/Swiss-Prot;Acc:Q9LQ95]	-1.09444	-1.08934	-1.42327	#N/A	#N/A	#N/A
AT2G13360	6	1.1429	#N/A	#N/A	-0.931153	AGT1	Serine--glyoxylate aminotransferase [Source:UniProtKB/Swiss-Prot;Acc:Q56YA5]	#N/A	#N/A	#N/A	-3.71537	#N/A	#N/A
AT1G49200	5	1.60777	1.48806	#N/A	-0.931027	ATL75	RING-H2 finger protein ATL75 [Source:UniProtKB/Swiss-Prot;Acc:Q94BY6]	#N/A	#N/A	#N/A	#N/A	#N/A	#N/A
AT5G40040	6	1.54929	#N/A	#N/A	-0.930397	RPP2E	60S acidic ribosomal protein P2-5 [Source:UniProtKB/Swiss-Prot;Acc:Q9LUK2]	-2.32987	-1.40474	-2.93567	#N/A	#N/A	#N/A
AT1G17665	5	2.33212	1.63753	#N/A	-0.930366	AT1G17665	unknown protein; FUNCTIONS IN: molecular_function unknown; INVOLVED IN: biological_process unknown; LOCATED IN: endomembrane system; EXPRESSED IN: 15 plant structures; EXPRESSED DURING: 11 growth stages; Ha. [Source:TAIR;Acc:AT1G17665]	#N/A	#N/A	#N/A	#N/A	#N/A	#N/A
AT1G33475	5	1.2291	0.720273	#N/A	-0.930082	PHYL1.2	Phytolongin Phyl1.2 [Source:UniProtKB/Swiss-Prot;Acc:Q84WF5]	#N/A	#N/A	#N/A	#N/A	#N/A	#N/A
AT4G34440	8	1.1065	#N/A	#N/A	-0.929902	PERK5	PERK5 [Source:UniProtKB/TrEMBL;Acc:A0A178V2W8]	-3.80211	-3.74324	-2.97969	#N/A	#N/A	#N/A
AT3G26440	10	#N/A	#N/A	-2.06697	-0.926462	AT3G26440	Transmembrane protein, putative (DUF707) [Source:UniProtKB/TrEMBL;Acc:A0A1I9LLN8]	-2.70976	-2.64132	-2.62907	#N/A	#N/A	#N/A
AT5G09440	5	1.03355	0.738108	-0.627664	-0.92311	EXL4	EXL4 [Source:UniProtKB/TrEMBL;Acc:A0A178UJ96]	#N/A	#N/A	#N/A	-1.07169	#N/A	#N/A
AT1G78140	6	1.2326	#N/A	0.560358	-0.922021	AT1G78140	Uncharacterized methyltransferase At1g78140, chloroplastic [Source:UniProtKB/Swiss-Prot;Acc:Q8LBV4]	-1.91166	-2.27722	-2.27906	#N/A	#N/A	#N/A
AT1G06170	10	-0.620892	-0.50535	-1.03227	-0.91673	BHLH89	Transcription factor bHLH89 [Source:UniProtKB/Swiss-Prot;Acc:Q9LND0]	-1.97835	#N/A	-1.63524	-2.58676	#N/A	#N/A
AT4G04330	5	3.73884	3.85669	#N/A	-0.914483	RBCX1	Chaperonin-like RBCX protein 1, chloroplastic [Source:UniProtKB/Swiss-Prot;Acc:Q94AU9]	-0.993711	#N/A	#N/A	#N/A	#N/A	#N/A
AT1G02380	6	1.39814	#N/A	#N/A	-0.911582	AT1G02380	T6A9.7 protein [Source:UniProtKB/TrEMBL;Acc:Q9FZ23]	-0.633838	#N/A	#N/A	#N/A	#N/A	#N/A
AT4G05120	6	1.10906	#N/A	#N/A	-0.909247	ENT3	Equilibrative nucleotide transporter 3 [Source:UniProtKB/Swiss-Prot;Acc:Q9M0Y3]	#N/A	#N/A	-0.870444	#N/A	#N/A	#N/A
AT3G14940	6	1.43833	#N/A	#N/A	-0.909199	PPC3	Phosphoenolpyruvate carboxylase 3 [Source:UniProtKB/Swiss-Prot;Acc:Q84VW9]	-1.57883	-1.57172	-1.70446	#N/A	#N/A	#N/A
AT3G50570	6	1.4269	#N/A	#N/A	-0.909013	AT3G50570	Hydroxyproline-rich glycoprotein family protein [Source:UniProtKB/TrEMBL;Acc:A0A1I9LTN0]	-3.12299	-2.28755	-2.51052	#N/A	#N/A	#N/A
AT1G44800	10	-1.21289	#N/A	-2.3173	-0.907798	AT1G44800	WAT1-related protein At1g44800 [Source:UniProtKB/Swiss-Prot;Acc:Q9LPF1]	#N/A	#N/A	#N/A	#N/A	#N/A	#N/A
AT5G57110	5	1.42902	0.934496	-0.410763	-0.905285	ACA8	Calcium-transporting ATPase [Source:UniProtKB/TrEMBL;Acc:Q0WV19]	-1.04775	#N/A	#N/A	#N/A	#N/A	#N/A
AT4G04080	6	1.30161	#N/A	#N/A	-0.903227	ISU3	Iron-sulfur cluster assembly protein 3 [Source:UniProtKB/Swiss-Prot;Acc:O81433]	-3.24043	-1.96047	-3.66427	#N/A	#N/A	#N/A
AT1G75490	5	2.69608	3.00792	#N/A	-0.900626	DREB2D	Dehydration-responsive element-binding protein 2D [Source:UniProtKB/Swiss-Prot;Acc:Q9LQZ2]	#N/A	#N/A	#N/A	-6.58062	#N/A	#N/A
AT1G56220	5	1.4212	1.50033	-0.977647	-0.898519	AT1G56220	Dormancy/auxin associated family protein [Source:TAIR;Acc:AT1G56220]	#N/A	#N/A	#N/A	-3.34876	#N/A	#N/A
AT2G19810	5	1.0732	#N/A	#N/A	-0.896946	AT2G19810	TZF2 [Source:UniProtKB/TrEMBL;Acc:A0A178VX61]	#N/A	#N/A	#N/A	-3.71604	#N/A	#N/A
AT1G75800	5	1.37803	0.805459	#N/A	-0.895812	AT1G75800	At1g75800/T4O12_2 [Source:UniProtKB/TrEMBL;Acc:Q9LQT4]	#N/A	#N/A	#N/A	-1.60356	#N/A	#N/A
AT1G71030	5	2.98267	3.65423	-1.56633	-0.894766	ATMYBL2	At1g71030/F23N20_2 [Source:UniProtKB/TrEMBL;Acc:Q9C9A5]	#N/A	#N/A	#N/A	-4.37131	#N/A	#N/A
AT1G57980	5	1.45557	#N/A	#N/A	-0.893274	PUP23	Probable purine permease 23 [Source:UniProtKB/Swiss-Prot;Acc:Q9C654]	#N/A	#N/A	#N/A	#N/A	#N/A	#N/A
AT3G52480	5	1.1733	1.08904	-0.807103	-0.89136	AT3G52480	At3g52480 [Source:UniProtKB/TrEMBL;Acc:Q9SVC9]	#N/A	#N/A	#N/A	#N/A	#N/A	#N/A
AT3G14450	6	1.65528	#N/A	#N/A	-0.890385	CID9	Polyadenylate-binding protein-interacting protein 9 [Source:UniProtKB/Swiss-Prot;Acc:Q9LRR6]	-1.72743	-1.3702	-1.69638	#N/A	#N/A	#N/A
AT5G67190	5	1.28292	1.03007	#N/A	-0.890254	ERF010	Ethylene-responsive transcription factor ERF010 [Source:UniProtKB/Swiss-Prot;Acc:Q9FH94]	#N/A	#N/A	#N/A	#N/A	#N/A	#N/A
AT5G62360	5	2.45501	2.28051	#N/A	-0.890055	AT5G62360	Plant invertase/pectin methylesterase inhibitor superfamily protein [Source:UniProtKB/TrEMBL;Acc:Q9LVA3]	#N/A	#N/A	#N/A	-0.936481	#N/A	#N/A
AT2G46430	9	#N/A	-1.08649	#N/A	-0.889906	CNGC3	Probable cyclic nucleotide-gated ion channel 3 [Source:UniProtKB/Swiss-Prot;Acc:Q9SKD7]	#N/A	-1.56492	#N/A	#N/A	#N/A	#N/A
AT1G27290	5	1.3517	1.2208	-0.758998	-0.8899	AT1G27290	Transmembrane protein [Source:UniProtKB/TrEMBL;Acc:Q94F23]	#N/A	#N/A	#N/A	-2.14085	#N/A	#N/A
AT4G36450	5	1.51222	1.21391	-0.588359	-0.886675	MPK14	Mitogen-activated protein kinase 14 [Source:UniProtKB/Swiss-Prot;Acc:O23236]	-0.870256	#N/A	#N/A	#N/A	#N/A	#N/A
AT5G24910	10	0.505526	0.893366	-1.27393	-0.886088	CYP714A1	Cytochrome P450 714A1 [Source:UniProtKB/Swiss-Prot;Acc:Q93Z79]	#N/A	#N/A	#N/A	-2.69146	#N/A	#N/A
AT5G50950	5	2.42547	2.59606	#N/A	-0.885675	FUM2	AT5G50950 protein [Source:UniProtKB/TrEMBL;Acc:B9DFR5]	#N/A	#N/A	#N/A	#N/A	#N/A	#N/A
AT5G02020	5	2.38657	1.23762	#N/A	-0.880673	SIS	AT5g02020/T7H20_70 [Source:UniProtKB/TrEMBL;Acc:Q9LZM9]	#N/A	#N/A	#N/A	-4.03272	#N/A	#N/A
AT5G54145	5	1.14355	0.781284	#N/A	-0.879906	AT5G54145	At5g54141/$At5g54141 [Source:UniProtKB/TrEMBL;Acc:Q94BV1]	#N/A	#N/A	#N/A	#N/A	#N/A	#N/A
AT3G58480	6	1.15516	#N/A	#N/A	-0.87781	IQM6	IQ domain-containing protein IQM6 [Source:UniProtKB/Swiss-Prot;Acc:Q9M2G8]	-2.26218	-2.24083	#N/A	#N/A	-1.49267	#N/A
AT3G52530	5	1.13382	1.2421	-0.98588	-0.8776	AT3G52530	At3g52530 [Source:UniProtKB/TrEMBL;Acc:Q9SVD4]	#N/A	#N/A	#N/A	#N/A	#N/A	#N/A
AT1G11530	5	1.20073	0.73873	#N/A	-0.877508	CXXS1	Thioredoxin-like protein CXXS1 [Source:UniProtKB/Swiss-Prot;Acc:Q8LDI5]	#N/A	#N/A	#N/A	#N/A	#N/A	#N/A
AT5G48250	5	1.51041	0.99832	#N/A	-0.877283	COL10	Zinc finger protein CONSTANS-LIKE 10 [Source:UniProtKB/Swiss-Prot;Acc:Q9LUA9]	#N/A	#N/A	#N/A	#N/A	#N/A	#N/A
AT1G34315	5	1.47252	#N/A	#N/A	-0.877061	AT1G34315	unknown protein; FUNCTIONS IN: molecular_function unknown; INVOLVED IN: biological_process unknown; LOCATED IN: endomembrane system; BEST Arabidopsis thaliana protein match is: unknown protein (TAIR:AT3G31400.1); Ha. [Source:TAIR;Acc:AT1G34315]	-0.968076	#N/A	#N/A	#N/A	#N/A	#N/A
AT2G02660	6	1.72776	#N/A	#N/A	-0.876196	AT2G02660	F-box associated ubiquitination effector family protein [Source:UniProtKB/TrEMBL;Acc:O64711]	-1.32012	-1.05567	-2.00281	#N/A	#N/A	#N/A
AT3G15620	5	1.02047	#N/A	#N/A	-0.875905	UVR3	(6-4)DNA photolyase [Source:UniProtKB/Swiss-Prot;Acc:O48652]	-0.77345	#N/A	#N/A	#N/A	#N/A	#N/A
AT2G34370	6	1.15293	#N/A	#N/A	-0.874159	PCMP-H25	Pentatricopeptide repeat-containing protein At2g34370, mitochondrial [Source:UniProtKB/Swiss-Prot;Acc:Q8S8Q7]	-2.04377	-1.77538	-2.07227	#N/A	#N/A	#N/A
AT3G26010	6	1.25386	#N/A	#N/A	-0.873239	AT3G26010	F-box protein At3g26010 [Source:UniProtKB/Swiss-Prot;Acc:Q9LU90]	-1.89375	-1.59688	-1.55084	#N/A	#N/A	#N/A
AT3G06100	9	-0.986176	-1.13996	-0.715328	-0.869107	NIP7-1	NLM8 [Source:UniProtKB/TrEMBL;Acc:A0A178V7E3]	-4.02467	-4.11882	-4.13981	-1.66204	#N/A	#N/A
AT5G45640	6	1.88814	#N/A	#N/A	-0.868817	AT5G45640	Subtilisin-like serine endopeptidase family protein [Source:TAIR;Acc:AT5G45640]	#N/A	#N/A	-1.38066	#N/A	#N/A	#N/A
AT5G57350	8	1.01613	#N/A	#N/A	-0.867589	AHA3	Plasma membrane ATPase [Source:UniProtKB/TrEMBL;Acc:A0A178UHY0]	#N/A	#N/A	#N/A	-2.96	#N/A	#N/A
AT3G46640	5	1.91948	1.37302	#N/A	-0.863943	PCL1	Homeodomain-like superfamily protein [Source:UniProtKB/TrEMBL;Acc:F4J959]	#N/A	#N/A	#N/A	#N/A	#N/A	#N/A
AT4G36730	5	1.07763	0.621845	#N/A	-0.861785	GBF1	Z-box binding factor 2 protein [Source:UniProtKB/TrEMBL;Acc:Q5K1L6]	#N/A	#N/A	#N/A	-1.73534	#N/A	#N/A
AT5G46410	5	1.19938	0.416924	#N/A	-0.86156	SSP4	SCP1-like small phosphatase 4 [Source:UniProtKB/TrEMBL;Acc:F4KHG9]	#N/A	#N/A	#N/A	-1.64183	#N/A	#N/A
AT5G61380	5	1.82839	1.24244	#N/A	-0.861465	APRR1	Two-component response regulator-like APRR1 [Source:UniProtKB/Swiss-Prot;Acc:Q9LKL2]	-1.43395	#N/A	#N/A	-1.62132	#N/A	#N/A
AT3G20300	6	1.48737	#N/A	#N/A	-0.860538	AT3G20300	AT3g20300/MQC12_5 [Source:UniProtKB/TrEMBL;Acc:Q8VXV8]	#N/A	#N/A	#N/A	#N/A	#N/A	#N/A
AT1G34640	10	#N/A	#N/A	-1.00337	-0.857317	AT1G34640	At1g34640 [Source:UniProtKB/TrEMBL;Acc:Q9LNM6]	#N/A	#N/A	#N/A	#N/A	#N/A	#N/A
AT2G19110	6	1.11558	#N/A	#N/A	-0.855539	HMA4	Putative cadmium/zinc-transporting ATPase HMA4 [Source:UniProtKB/Swiss-Prot;Acc:O64474]	-0.910963	-0.896318	-0.998001	#N/A	#N/A	#N/A
AT5G08540	6	1.06891	#N/A	#N/A	-0.854808	AT5G08540	Ribosomal RNA small subunit methyltransferase J [Source:UniProtKB/TrEMBL;Acc:Q93VT6]	-2.73338	-2.36829	-2.40093	#N/A	#N/A	#N/A
AT1G68500	5	1.36752	1.03457	#N/A	-0.852957	AT1G68500	Uncharacterized protein At1g68500 [Source:UniProtKB/TrEMBL;Acc:Q84K42]	-1.27872	#N/A	#N/A	#N/A	#N/A	#N/A
AT2G23320	5	1.42403	0.907786	#N/A	-0.852918	WRKY15	Probable WRKY transcription factor 15 [Source:UniProtKB/Swiss-Prot;Acc:O22176]	#N/A	#N/A	#N/A	-1.99846	#N/A	#N/A
AT3G29370	5	1.47097	#N/A	#N/A	-0.850734	AT3G29370	Uncharacterized protein At3g29370 [Source:UniProtKB/TrEMBL;Acc:Q8LD48]	#N/A	#N/A	#N/A	#N/A	#N/A	#N/A
AT1G28130	5	1.16399	#N/A	#N/A	-0.850628	GH3.17	GH3.17 [Source:UniProtKB/TrEMBL;Acc:A0A178WH43]	#N/A	#N/A	#N/A	#N/A	#N/A	#N/A
AT1G17710	6	2.11997	#N/A	#N/A	-0.849301	AT1G17710	Inorganic pyrophosphatase 2 [Source:UniProtKB/Swiss-Prot;Acc:Q9FZ62]	-3.29075	-3.44022	-3.4108	#N/A	#N/A	#N/A
AT1G66760	5	1.7373	1.43041	#N/A	-0.848887	DTX9	Protein DETOXIFICATION 9 [Source:UniProtKB/Swiss-Prot;Acc:Q9C9M8]	#N/A	#N/A	#N/A	-5.27841	#N/A	#N/A
AT1G23010	6	1.42605	#N/A	#N/A	-0.847709	LPR1	Multicopper oxidase LPR1 [Source:UniProtKB/Swiss-Prot;Acc:F4I4K5]	#N/A	#N/A	#N/A	#N/A	#N/A	#N/A
ATMG00250	5	1.44486	#N/A	#N/A	-0.846886	TRNM.1	tRNA-Met [Source:TAIR;Acc:ATMG00250]	#N/A	#N/A	#N/A	#N/A	#N/A	#N/A
AT1G70690	5	1.28207	0.810068	#N/A	-0.839501	CRRSP2	PDLP5 [Source:UniProtKB/TrEMBL;Acc:A0A178WPB2]	#N/A	#N/A	#N/A	#N/A	#N/A	#N/A
AT4G34320	6	1.14226	#N/A	#N/A	-0.83822	AT4G34320	UPF0496 protein At4g34320 [Source:UniProtKB/Swiss-Prot;Acc:Q9SYZ7]	-0.660508	#N/A	1.18104	#N/A	#N/A	#N/A
AT4G23870	5	1.13139	0.667177	#N/A	-0.836577	AT4G23870	Uncharacterized protein At4g23870; T32A16.40 [Source:UniProtKB/TrEMBL;Acc:Q9T0A2]	#N/A	#N/A	#N/A	#N/A	#N/A	#N/A
AT4G28397	6	1.12944	#N/A	#N/A	-0.836557	AT4G28397	FUNCTIONS IN: molecular_function unknown; INVOLVED IN: biological_process unknown; LOCATED IN: cellular_component unknown; BEST Arabidopsis thaliana protein match is: Bifunctional inhibitor/lipid-transfer protein/seed storage 2S albumin superfamily /.../n (TAIR:AT4G28395.1); Ha. [Source:TAIR;Acc:AT4G28397]	-5.3997	-5.14768	-5.54973	#N/A	#N/A	#N/A
AT1G12710	5	1.70868	0.74903	#N/A	-0.832355	AtPP2-A12	phloem protein 2-A12 [Source:TAIR;Acc:AT1G12710]	#N/A	#N/A	#N/A	#N/A	#N/A	#N/A
AT2G25900	5	1.06823	1.43454	-1.19794	-0.83163	ATCTH	Zinc finger CCCH domain-containing protein 23 [Source:UniProtKB/Swiss-Prot;Acc:O82307]	#N/A	-0.844193	#N/A	-2.72307	#N/A	#N/A
AT5G66490	5	1.01085	#N/A	#N/A	-0.830987	AT5G66490	Uncharacterized protein At5g66490/K1F13_15 [Source:UniProtKB/TrEMBL;Acc:Q9FJZ0]	#N/A	#N/A	#N/A	#N/A	#N/A	#N/A
AT1G32170	10	#N/A	0.811194	-1.45007	-0.830191	XTH30	Probable xyloglucan endotransglucosylase/hydrolase protein 30 [Source:UniProtKB/Swiss-Prot;Acc:Q38908]	-2.53642	-2.0411	-1.94854	#N/A	#N/A	#N/A
AT5G09220	5	1.39973	0.573604	#N/A	-0.82883	AAP2	Amino acid permease 2 [Source:UniProtKB/Swiss-Prot;Acc:Q38967]	#N/A	#N/A	#N/A	#N/A	#N/A	#N/A
AT4G33560	9	#N/A	-1.20554	#N/A	-0.828195	AT4G33560	At4g33560 [Source:UniProtKB/TrEMBL;Acc:O81873]	-1.48977	#N/A	#N/A	#N/A	#N/A	#N/A
AT1G61830	5	1.05906	#N/A	#N/A	-0.82683	None	None	#N/A	#N/A	#N/A	#N/A	#N/A	#N/A
AT1G16110	5	1.02258	1.10209	-0.906154	-0.826649	WAKL6	Wall-associated receptor kinase-like 6 [Source:UniProtKB/Swiss-Prot;Acc:Q8GXQ3]	#N/A	#N/A	#N/A	#N/A	#N/A	#N/A
AT1G18570	5	1.37955	1.26102	#N/A	-0.823384	MYB51	Transcription factor MYB51 [Source:UniProtKB/Swiss-Prot;Acc:O49782]	#N/A	#N/A	#N/A	#N/A	#N/A	#N/A
AT1G34180	6	1.22244	#N/A	#N/A	-0.821733	anac016	NAC domain containing protein 16 [Source:TAIR;Acc:AT1G34180]	-1.69743	-1.32927	-1.59989	#N/A	#N/A	#N/A
AT5G40170	5	1.49644	0.797296	#N/A	-0.816295	AtRLP54	Receptor-like protein 54 [Source:UniProtKB/Swiss-Prot;Acc:F4KHA2]	#N/A	#N/A	#N/A	#N/A	#N/A	#N/A
AT5G56560	6	1.26836	#N/A	#N/A	-0.812705	AT5G56560	FBD, F-box and Leucine Rich Repeat domains containing protein [Source:TAIR;Acc:AT5G56560]	-1.22062	-1.08725	#N/A	#N/A	#N/A	#N/A
AT3G62550	5	2.38127	1.81427	#N/A	-0.80961	AT3G62550	Adenine nucleotide alpha hydrolases-like superfamily protein [Source:UniProtKB/TrEMBL;Acc:Q93W91]	-0.917181	#N/A	#N/A	#N/A	#N/A	#N/A
AT4G10440	6	2.26158	#N/A	#N/A	-0.80649	AT4G10440	Probable methyltransferase PMT17 [Source:UniProtKB/Swiss-Prot;Acc:Q9SZX8]	-4.83164	-3.46719	-3.08189	#N/A	#N/A	#N/A
AT2G07662	5	1.37179	#N/A	#N/A	-0.804031	AT2G07662	None	#N/A	#N/A	#N/A	#N/A	#N/A	#N/A
AT3G16220	6	1.19361	#N/A	#N/A	-0.801894	AT3G16220	At3g16220 [Source:UniProtKB/TrEMBL;Acc:Q6NKQ6]	#N/A	#N/A	#N/A	#N/A	#N/A	#N/A
AT1G21450	5	1.07611	0.292152	#N/A	-0.801411	SCL1	Scarecrow-like protein 1 [Source:UniProtKB/Swiss-Prot;Acc:Q9SDQ3]	#N/A	#N/A	#N/A	-1.8347	#N/A	#N/A
AT2G26560	6	1.45719	#N/A	#N/A	-0.798816	PLP2	Patatin-like protein 2 [Source:UniProtKB/Swiss-Prot;Acc:O48723]	#N/A	#N/A	#N/A	#N/A	#N/A	#N/A
AT1G19400	5	1.25322	0.784054	#N/A	-0.797038	AT1G19400	Erythronate-4-phosphate dehydrogenase family protein [Source:UniProtKB/TrEMBL;Acc:Q8VYC6]	#N/A	#N/A	#N/A	-1.95046	#N/A	#N/A
AT1G60010	5	1.01466	0.40826	#N/A	-0.795014	AT1G60010	D-ribose-binding periplasmic protein [Source:UniProtKB/TrEMBL;Acc:Q9ZUJ2]	#N/A	#N/A	#N/A	#N/A	#N/A	#N/A
AT5G55400	6	1.03788	#N/A	0.394432	-0.794863	FIM3	Fimbrin-3 [Source:UniProtKB/Swiss-Prot;Acc:Q9FJ70]	#N/A	#N/A	-1.02986	#N/A	#N/A	#N/A
AT4G13830	5	1.05706	0.55991	#N/A	-0.78325	ATJ20	Chaperone protein dnaJ 20, chloroplastic [Source:UniProtKB/Swiss-Prot;Acc:Q9SDN0]	#N/A	#N/A	#N/A	-0.958687	#N/A	#N/A
AT1G22885	5	1.11053	0.571695	#N/A	-0.78215	AT1G22885	unknown protein; FUNCTIONS IN: molecular_function unknown; INVOLVED IN: biological_process unknown; LOCATED IN: endomembrane system; EXPRESSED IN: 22 plant structures; EXPRESSED DURING: 13 growth stages; Ha. [Source:TAIR;Acc:AT1G22885]	#N/A	#N/A	#N/A	#N/A	#N/A	#N/A
AT1G10140	5	2.59885	2.80774	#N/A	-0.781828	AT1G10140	At1g10140 [Source:UniProtKB/TrEMBL;Acc:Q9SY56]	-0.920524	#N/A	#N/A	#N/A	#N/A	#N/A
AT1G08900	5	1.13284	0.712834	#N/A	-0.780859	SUGTL3	Sugar transporter ERD6-like 2 [Source:UniProtKB/Swiss-Prot;Acc:Q4F7G0]	-1.3825	#N/A	#N/A	#N/A	#N/A	#N/A
AT3G20660	5	1.23647	#N/A	#N/A	-0.779632	38261	Organic cation/carnitine transporter 4 [Source:UniProtKB/Swiss-Prot;Acc:Q9LHQ6]	#N/A	#N/A	#N/A	-1.50535	#N/A	#N/A
AT1G11175	5	1.19032	0.706932	#N/A	-0.779144	AT1G11175	other RNA [Source:TAIR;Acc:AT1G11175]	-0.716658	#N/A	#N/A	#N/A	#N/A	#N/A
AT4G05150	5	1.27631	0.988566	-0.490092	-0.77784	AT4G05150	AT4g05150/C17L7_70 [Source:UniProtKB/TrEMBL;Acc:Q940N7]	#N/A	#N/A	#N/A	-1.9368	#N/A	#N/A
AT5G24470	5	4.24878	4.65091	-1.17948	-0.777347	APRR5	Two-component response regulator-like APRR5 [Source:UniProtKB/Swiss-Prot;Acc:Q6LA42]	#N/A	#N/A	#N/A	#N/A	#N/A	#N/A
AT4G04692	5	1.04742	0.642498	#N/A	-0.771932	None	None	#N/A	#N/A	#N/A	#N/A	#N/A	#N/A
AT2G45850	5	1.07348	0.822724	-0.520646	-0.7714	AHL9	AT-hook motif nuclear-localized protein 9 [Source:UniProtKB/Swiss-Prot;Acc:O80834]	#N/A	#N/A	#N/A	#N/A	#N/A	#N/A
AT3G15740	6	1.19041	#N/A	#N/A	-0.771268	AT3G15740	RING/U-box superfamily protein [Source:UniProtKB/TrEMBL;Acc:Q9LW05]	-2.14251	-1.66783	-1.72897	#N/A	#N/A	#N/A
AT5G35777	5	1.44404	#N/A	#N/A	-0.771055	None	None	#N/A	#N/A	#N/A	#N/A	#N/A	#N/A
AT1G24220	6	1.10436	#N/A	#N/A	-0.770774	AT1G24220	F3I6.15 protein [Source:UniProtKB/TrEMBL;Acc:O48689]	#N/A	#N/A	#N/A	#N/A	#N/A	#N/A
AT3G55700	5	1.06634	#N/A	#N/A	-0.770682	UGT76F1	Glycosyltransferase (Fragment) [Source:UniProtKB/TrEMBL;Acc:W8Q6P0]	#N/A	#N/A	#N/A	#N/A	#N/A	#N/A
AT4G11360	5	1.52557	1.57828	-0.820734	-0.76803	RHA1B	E3 ubiquitin-protein ligase RHA1B [Source:UniProtKB/Swiss-Prot;Acc:Q9SUS5]	#N/A	#N/A	#N/A	-2.30815	#N/A	#N/A
AT4G37690	6	1.01343	#N/A	#N/A	-0.766445	GT6	Glycosyltransferase 6 [Source:UniProtKB/Swiss-Prot;Acc:Q9SZG1]	-3.08247	-3.17784	-3.55729	#N/A	#N/A	#N/A
AT5G02160	5	1.29625	1.4278	-0.896732	-0.765176	AT5G02160	AT5g02160 [Source:UniProtKB/TrEMBL;Acc:Q9FPH2]	-1.18452	#N/A	#N/A	-1.53472	#N/A	#N/A
AT1G57990	5	1.47176	2.12889	#N/A	-0.764692	PUP18	PUP18 [Source:UniProtKB/TrEMBL;Acc:A0A178WC51]	#N/A	#N/A	#N/A	-1.83435	#N/A	#N/A
AT4G16480	5	1.03248	0.576833	#N/A	-0.763103	INT4	Inositol transporter 4 [Source:UniProtKB/Swiss-Prot;Acc:O23492]	-2.44207	-2.701	#N/A	-8.22287	#N/A	#N/A
AT3G23860	6	1.01544	#N/A	#N/A	-0.762251	AT3G23860	GTP-binding protein-like protein [Source:UniProtKB/TrEMBL;Acc:Q9LIS0]	-0.840363	#N/A	#N/A	#N/A	#N/A	#N/A
AT4G37300	5	1.11329	0.467999	#N/A	-0.758645	MEE59	AT4g37300/C7A10_60 [Source:UniProtKB/TrEMBL;Acc:O23157]	#N/A	#N/A	#N/A	-0.970783	#N/A	#N/A
AT1G04620	5	1.7358	0.910889	#N/A	-0.756862	HCAR	7-hydroxymethyl chlorophyll a reductase, chloroplastic [Source:UniProtKB/Swiss-Prot;Acc:Q8GS60]	#N/A	#N/A	#N/A	#N/A	#N/A	#N/A
AT5G62900	5	1.40935	1.00788	#N/A	-0.756486	AT5G62900	Basic-leucine zipper transcription factor K [Source:UniProtKB/TrEMBL;Acc:Q9FM06]	-0.942262	#N/A	#N/A	#N/A	#N/A	#N/A
AT2G37950	5	1.27753	0.816807	#N/A	-0.75539	AT2G37950	At2g37950 [Source:UniProtKB/TrEMBL;Acc:Q5XEN4]	#N/A	#N/A	#N/A	#N/A	#N/A	#N/A
AT1G24600	6	1.14164	#N/A	#N/A	-0.754377	AT1G24600	At1g24600 [Source:UniProtKB/TrEMBL;Acc:Q9FYK4]	-2.67591	-2.19586	-2.74815	-1.28408	#N/A	#N/A
AT3G10750	6	1.25836	#N/A	#N/A	-0.753694	AT3G10750	FBD domain family [Source:UniProtKB/TrEMBL;Acc:Q9SG81]	-1.19471	-0.995271	-1.14996	#N/A	#N/A	#N/A
AT5G10278	6	1.12329	#N/A	#N/A	-0.749173	AT5G10278	other RNA [Source:TAIR;Acc:AT5G10278]	#N/A	#N/A	#N/A	#N/A	#N/A	#N/A
AT2G39570	10	#N/A	1.03099	-1.1953	-0.747347	ACR9	ACT domain-containing protein ACR9 [Source:UniProtKB/Swiss-Prot;Acc:O80644]	#N/A	#N/A	#N/A	-1.64041	#N/A	#N/A
AT4G02000	5	1.01085	#N/A	#N/A	-0.7458	AT4G02000	Uncharacterized protein At4g02000 [Source:UniProtKB/Swiss-Prot;Acc:O04244]	#N/A	#N/A	#N/A	#N/A	#N/A	#N/A
AT1G52710	5	1.00125	0.51548	#N/A	-0.742644	AT1G52710	Putative cytochrome c oxidase subunit 5b-like [Source:UniProtKB/Swiss-Prot;Acc:Q9SSS5]	#N/A	#N/A	#N/A	#N/A	#N/A	#N/A
AT1G23020	5	1.12208	#N/A	#N/A	-0.741994	FRO3	Ferric reduction oxidase 3, mitochondrial [Source:UniProtKB/Swiss-Prot;Acc:F4I4K7]	-1.23322	#N/A	#N/A	#N/A	#N/A	#N/A
AT3G49790	5	1.73973	2.0128	-1.0146	-0.74153	AT3G49790	At3g49790 [Source:UniProtKB/TrEMBL;Acc:Q9M2X9]	-0.901735	#N/A	#N/A	-2.22825	#N/A	#N/A
AT2G44590	10	#N/A	#N/A	-1.00067	-0.739317	DRP1D	At2g44590 [Source:UniProtKB/TrEMBL;Acc:B5X4Z5]	-2.49236	-2.44717	-3.15817	#N/A	#N/A	#N/A
AT1G68670	5	1.02558	0.604406	#N/A	-0.738158	HHO2	Transcription factor HHO2 [Source:UniProtKB/Swiss-Prot;Acc:Q8VZS3]	#N/A	#N/A	#N/A	-1.52643	#N/A	#N/A
AT5G17740	6	1.13852	#N/A	#N/A	-0.736774	AT5G17740	AAA-ATPase At5g17740 [Source:UniProtKB/Swiss-Prot;Acc:Q9FN77]	#N/A	#N/A	-1.9741	#N/A	#N/A	#N/A
AT4G34750	5	1.12053	#N/A	#N/A	-0.736146	AT4G34750	SAUR-like auxin-responsive protein family [Source:UniProtKB/TrEMBL;Acc:O65694]	-1.88736	-1.67727	-1.15193	#N/A	#N/A	#N/A
AT2G14710	6	1.12503	#N/A	#N/A	-0.733831	AT2G14710	F-box protein At2g14710 [Source:UniProtKB/Swiss-Prot;Acc:O80980]	-1.24943	#N/A	-2.39299	#N/A	#N/A	#N/A
AT3G59350	5	2.21465	1.74456	#N/A	-0.733307	AT3G59350	Protein kinase superfamily protein [Source:UniProtKB/TrEMBL;Acc:A0A1I9LM53]	#N/A	#N/A	#N/A	-2.16706	#N/A	#N/A
AT5G02150	5	1.06627	0.930515	-0.594723	-0.730477	Fes1C	Fes1C [Source:UniProtKB/TrEMBL;Acc:Q9LZL7]	#N/A	#N/A	#N/A	#N/A	#N/A	#N/A
AT5G62065	10	-1.06688	#N/A	-1.44313	-0.72906	LTP14	Putative non-specific lipid-transfer protein 14 [Source:UniProtKB/Swiss-Prot;Acc:Q9FIT2]	#N/A	#N/A	#N/A	#N/A	#N/A	#N/A
AT1G20390	5	1.62239	0.95129	#N/A	-0.728922	None	None	#N/A	#N/A	#N/A	#N/A	#N/A	#N/A
AT2G07706	5	1.56743	1.1095	#N/A	-0.72778	AT2G07706	unknown protein; BEST Arabidopsis thaliana protein match is: unknown protein (TAIR:ATMG00470.1); Ha. [Source:TAIR;Acc:AT2G07706]	#N/A	#N/A	#N/A	#N/A	#N/A	#N/A
AT4G35480	5	1.53717	0.735886	#N/A	-0.727133	ATL45	RHA3B [Source:UniProtKB/TrEMBL;Acc:A0A178UXS9]	#N/A	#N/A	#N/A	#N/A	#N/A	#N/A
AT5G06860	5	1.41695	1.42291	#N/A	-0.721914	PGIP1	PGIP1 [Source:UniProtKB/TrEMBL;Acc:A0A178UBN4]	#N/A	#N/A	#N/A	-2.96656	#N/A	#N/A
AT2G44230	5	1.15347	#N/A	#N/A	-0.720253	AT2G44230	At2g44230/F4I1.4 [Source:UniProtKB/TrEMBL;Acc:O64858]	#N/A	#N/A	#N/A	#N/A	#N/A	#N/A
AT5G51810	6	1.02156	#N/A	#N/A	-0.719759	GA20OX2	Gibberellin 20 oxidase 2 [Source:UniProtKB/Swiss-Prot;Acc:Q39111]	#N/A	#N/A	#N/A	#N/A	#N/A	#N/A
AT1G61820	5	0.950078	1.4107	-1.17999	-0.719359	BGLU46	Beta-glucosidase 46 [Source:UniProtKB/Swiss-Prot;Acc:O80690]	#N/A	#N/A	#N/A	#N/A	#N/A	#N/A
AT4G33740	10	#N/A	#N/A	-1.02075	-0.719308	AT4G33740	Myb-like protein X [Source:UniProtKB/TrEMBL;Acc:Q67YL8]	-1.31282	#N/A	#N/A	-2.46222	#N/A	#N/A
AT4G00250	6	1.01562	#N/A	#N/A	-0.71925	STKL2	Transcription factor STKL2 [Source:UniProtKB/Swiss-Prot;Acc:O23077]	#N/A	#N/A	#N/A	#N/A	#N/A	#N/A
AT1G78440	5	1.46645	0.789553	#N/A	-0.71821	GA2OX1	Gibberellin 2-beta-dioxygenase 1 [Source:UniProtKB/Swiss-Prot;Acc:Q8LEA2]	#N/A	#N/A	#N/A	#N/A	#N/A	#N/A
AT3G01990	6	1.29376	#N/A	#N/A	-0.716388	ACR6	ACT domain repeat 6 [Source:UniProtKB/TrEMBL;Acc:A0A1I9LSD7]	#N/A	#N/A	#N/A	#N/A	#N/A	#N/A
AT3G60520	5	1.6226	0.941033	#N/A	-0.713508	AT3G60520	At3g60520 [Source:UniProtKB/TrEMBL;Acc:Q9M207]	-0.586883	#N/A	#N/A	-3.22769	#N/A	#N/A
AT5G38396	6	1.68412	#N/A	#N/A	-0.71237	AT5G38396	F-box/LRR-repeat protein At5g38396 [Source:UniProtKB/Swiss-Prot;Acc:Q3E8L4]	-2.39177	#N/A	-2.30104	#N/A	#N/A	#N/A
AT5G50450	5	1.27306	0.88735	#N/A	-0.711753	AT5G50450	F-box protein At5g50450 [Source:UniProtKB/Swiss-Prot;Acc:Q9FK27]	#N/A	#N/A	#N/A	#N/A	#N/A	#N/A
AT1G79440	5	1.35388	0.950073	#N/A	-0.709338	ALDH5F1	Succinate-semialdehyde dehydrogenase, mitochondrial [Source:UniProtKB/Swiss-Prot;Acc:Q9SAK4]	-1.19322	#N/A	#N/A	#N/A	#N/A	#N/A
AT1G13990	5	1.61288	0.659116	#N/A	-0.705788	AT1G13990	unknown protein; FUNCTIONS IN: molecular_function unknown; INVOLVED IN: biological_process unknown; LOCATED IN: chloroplast; EXPRESSED IN: 23 plant structures; EXPRESSED DURING: 13 growth stages; CONTAINS InterPro DOMAIN/s: Protein of unknown functi /.../3110 (InterPro:IPR021503); Ha. [Source:TAIR;Acc:AT1G13990]	-0.934554	#N/A	#N/A	-2.25772	#N/A	#N/A
AT5G41500	6	1.11904	#N/A	#N/A	-0.704427	AT5G41500	Putative F-box protein At5g41500 [Source:UniProtKB/Swiss-Prot;Acc:Q9FFT0]	-1.39927	-1.29279	-1.75805	#N/A	#N/A	#N/A
AT1G12600	9	-1.06917	-1.08918	-0.679746	-0.699754	UTR4	UDP-galactose/UDP-glucose transporter 4 [Source:UniProtKB/Swiss-Prot;Acc:Q9LDX3]	-1.98046	-2.26718	-2.40623	#N/A	#N/A	#N/A
AT5G25280	5	1.177	0.591479	#N/A	-0.699222	AT5G25280	AT5g25280/F18G18_20 [Source:UniProtKB/TrEMBL;Acc:Q93WB2]	#N/A	#N/A	#N/A	-0.731117	#N/A	#N/A
AT5G51950	9	-0.635578	-1.06504	#N/A	-0.699134	AT5G51950	AT5g51950/MSG15_3 [Source:UniProtKB/TrEMBL;Acc:Q94KD2]	-0.554307	#N/A	#N/A	-3.99467	#N/A	#N/A
AT5G57887	5	1.06874	1.17108	#N/A	-0.696247	AT5G57887	Putative uncharacterized protein At5g57887 [Source:UniProtKB/TrEMBL;Acc:Q8GWP9]	#N/A	#N/A	#N/A	-1.82023	#N/A	#N/A
AT2G21660	5	2.72556	2.4873	#N/A	-0.694904	RBG7	Glycine-rich RNA-binding protein 7 [Source:UniProtKB/Swiss-Prot;Acc:Q03250]	#N/A	#N/A	#N/A	0.988307	#N/A	#N/A
AT1G35612	5	1.00215	0.855168	-0.545397	-0.692375	None	None	#N/A	#N/A	#N/A	#N/A	#N/A	#N/A
AT4G28703	5	1.96208	1.57549	#N/A	-0.688972	AT4G28703	RmlC-like cupins superfamily protein [Source:UniProtKB/TrEMBL;Acc:Q8LAH4]	#N/A	#N/A	#N/A	-4.28704	#N/A	#N/A
AT1G70430	5	1.10982	#N/A	#N/A	-0.686068	AT1G70430	Protein kinase superfamily protein [Source:TAIR;Acc:AT1G70430]	-2.38747	-2.37876	-1.47976	#N/A	#N/A	#N/A
AT3G29776	5	1.18728	#N/A	#N/A	-0.683104	None	None	#N/A	#N/A	#N/A	#N/A	#N/A	#N/A
AT4G22690	5	1.35456	1.155	#N/A	-0.679049	CYP706A1	Cytochrome P450, family 706, subfamily A, polypeptide 1 [Source:UniProtKB/TrEMBL;Acc:F4JLY4]	#N/A	#N/A	#N/A	#N/A	#N/A	#N/A
AT5G25620	6	1.26661	#N/A	0.690909	-0.676602	YUC6	Flavin-binding monooxygenase family protein [Source:TAIR;Acc:AT5G25620]	#N/A	#N/A	#N/A	#N/A	#N/A	#N/A
AT5G63160	6	1.70042	0.652738	#N/A	-0.676094	BT1	BTB/POZ and TAZ domain-containing protein 1 [Source:UniProtKB/Swiss-Prot;Acc:Q9FMK7]	#N/A	#N/A	#N/A	-4.2916	#N/A	#N/A
AT2G38830	6	1.03802	#N/A	#N/A	-0.673522	AT2G38830	Ubiquitin-conjugating enzyme/RWD-like protein [Source:UniProtKB/TrEMBL;Acc:F4ITY4]	#N/A	#N/A	#N/A	#N/A	#N/A	#N/A
AT2G22450	5	1.37635	1.092	-0.387539	-0.671887	RIBA2	Monofunctional riboflavin biosynthesis protein RIBA 2, chloroplastic [Source:UniProtKB/Swiss-Prot;Acc:Q6NLQ7]	#N/A	#N/A	#N/A	#N/A	#N/A	#N/A
AT2G42890	5	1.26414	0.77746	#N/A	-0.6677	ML2	ML2 [Source:UniProtKB/TrEMBL;Acc:A0A178VQK0]	-1.22417	-1.32616	#N/A	-3.39148	#N/A	-1.30571
AT5G05270	9	-0.849969	-1.59101	#N/A	-0.667589	CHI3	Probable chalcone--flavonone isomerase 3 [Source:UniProtKB/Swiss-Prot;Acc:Q8VZW3]	#N/A	#N/A	#N/A	1.05181	#N/A	#N/A
AT1G70300	5	1.14879	0.485533	#N/A	-0.664059	POT6	Potassium transporter 6 [Source:UniProtKB/Swiss-Prot;Acc:Q8W4I4]	#N/A	#N/A	#N/A	-1.70228	#N/A	#N/A
AT3G01310	5	1.26893	0.802399	#N/A	-0.663591	AT3G01310	Phosphoglycerate mutase-like family protein [Source:UniProtKB/TrEMBL;Acc:F4J8C7]	#N/A	#N/A	#N/A	-0.818233	#N/A	#N/A
ATMG00090	5	1.33067	0.751126	#N/A	-0.656807	ATMG00090	Rps3 [Source:UniProtKB/TrEMBL;Acc:G1C2T6]	#N/A	#N/A	#N/A	#N/A	#N/A	#N/A
AT4G02780	6	1.65699	#N/A	#N/A	-0.656734	GA1	Ent-copalyl diphosphate synthase, chloroplastic [Source:UniProtKB/Swiss-Prot;Acc:Q38802]	#N/A	#N/A	#N/A	#N/A	#N/A	#N/A
AT2G35680	5	1.02122	0.427207	#N/A	-0.656222	DSP8	Putative dual specificity protein phosphatase DSP8 [Source:UniProtKB/Swiss-Prot;Acc:Q9ZQP1]	#N/A	#N/A	#N/A	-1.24561	#N/A	#N/A
AT3G09390	6	1.1431	0.380944	#N/A	-0.656032	MT2A	Metallothionein-like protein 2A [Source:UniProtKB/Swiss-Prot;Acc:P25860]	#N/A	#N/A	#N/A	-1.76306	#N/A	#N/A
AT1G80110	6	1.18468	#N/A	#N/A	-0.655084	PP2B11	F-box protein PP2-B11 [Source:UniProtKB/Swiss-Prot;Acc:Q949S5]	-0.52331	#N/A	-1.00245	-1.82908	#N/A	#N/A
AT2G38230	6	1.05838	#N/A	#N/A	-0.646925	PDX11	Pyridoxal 5'-phosphate synthase subunit PDX1.1 [Source:UniProtKB/Swiss-Prot;Acc:O80448]	#N/A	#N/A	#N/A	-2.59162	#N/A	#N/A
AT1G15380	5	1.56323	1.23627	#N/A	-0.640087	AT1G15380	GLYI4 [Source:UniProtKB/TrEMBL;Acc:A0A178W6B2]	-1.60996	-1.75207	#N/A	-4.96447	#N/A	#N/A
AT4G27950	6	1.20755	#N/A	#N/A	-0.636957	CRF4	Ethylene-responsive transcription factor CRF4 [Source:UniProtKB/Swiss-Prot;Acc:Q9SUE3]	#N/A	#N/A	#N/A	#N/A	#N/A	#N/A
AT3G07215	5	1.04545	0.535274	#N/A	-0.63399	AT3G07215	other RNA [Source:TAIR;Acc:AT3G07215]	#N/A	#N/A	#N/A	#N/A	#N/A	#N/A
AT4G18900	6	1.0905	#N/A	#N/A	-0.627402	AT4G18900	Transducin/WD40 repeat-like superfamily protein [Source:UniProtKB/TrEMBL;Acc:F4JSB9]	-2.11988	-1.64866	-2.12956	#N/A	#N/A	#N/A
AT1G18773	5	1.23831	#N/A	#N/A	-0.621397	AT1G18773	FUNCTIONS IN: molecular_function unknown; INVOLVED IN: biological_process unknown; LOCATED IN: endomembrane system; BEST Arabidopsis thaliana protein match is: carboxylesterases (TAIR:AT4G22300.1); Ha. [Source:TAIR;Acc:AT1G18773]	#N/A	#N/A	#N/A	#N/A	#N/A	#N/A
AT3G21090	5	1.14745	0.767839	#N/A	-0.621371	ABCG15	ABC transporter G family member 15 [Source:UniProtKB/Swiss-Prot;Acc:Q8RWI9]	#N/A	#N/A	#N/A	-1.71082	#N/A	#N/A
AT3G51400	5	2.2295	2.58787	#N/A	-0.620982	AT3G51400	At3g51400 [Source:UniProtKB/TrEMBL;Acc:Q9SD09]	#N/A	#N/A	#N/A	#N/A	#N/A	#N/A
AT3G59940	5	1.25239	1.24556	#N/A	-0.618661	SKIP20	F-box/kelch-repeat protein SKIP20 [Source:UniProtKB/Swiss-Prot;Acc:Q9M1Y1]	#N/A	#N/A	#N/A	-3.57876	#N/A	#N/A
AT4G33150	5	1.11876	0.436471	#N/A	-0.618167	AT4G33150	Lysine-ketoglutarate reductase/saccharopine dehydrogenase bifunctional enzyme [Source:UniProtKB/TrEMBL;Acc:F4JVY8]	-1.02392	#N/A	#N/A	-4.06644	#N/A	#N/A
AT1G02860	5	1.0096	0.746713	#N/A	-0.605562	BAH1	E3 ubiquitin-protein ligase BAH1 [Source:UniProtKB/Swiss-Prot;Acc:Q9SRX9]	#N/A	#N/A	#N/A	#N/A	#N/A	#N/A
AT1G19394	6	1.07131	#N/A	#N/A	-0.603257	AT1G19394	unknown protein; Ha. [Source:TAIR;Acc:AT1G19394]	#N/A	2.46992	#N/A	#N/A	#N/A	#N/A
AT4G01250	5	1.02602	1.01889	#N/A	-0.600214	WRKY22	WRKY transcription factor 22 [Source:UniProtKB/Swiss-Prot;Acc:O04609]	#N/A	#N/A	#N/A	-1.3225	#N/A	#N/A
AT1G58235	5	1.06805	0.570072	#N/A	-0.599368	AT1G58235	At1g58243/At1g58243 [Source:UniProtKB/TrEMBL;Acc:Q93ZI5]	#N/A	#N/A	#N/A	-1.71228	#N/A	#N/A
AT3G52840	5	1.09003	#N/A	#N/A	-0.599222	BGAL2	Beta-galactosidase [Source:UniProtKB/TrEMBL;Acc:A0A1I9LM56]	#N/A	#N/A	#N/A	#N/A	#N/A	#N/A
AT2G36320	5	1.13574	0.930219	#N/A	-0.598077	SAP4	Zinc finger A20 and AN1 domain-containing stress-associated protein 4 [Source:UniProtKB/Swiss-Prot;Acc:Q9SJM6]	#N/A	#N/A	#N/A	-1.95923	#N/A	#N/A
AT1G07280	5	1.05021	0.734355	#N/A	-0.594007	AT1G07280	At1g07280/F22G5_32 [Source:UniProtKB/TrEMBL;Acc:Q8VZC8]	-0.604023	#N/A	#N/A	#N/A	#N/A	#N/A
AT2G43010	5	1.8325	1.51947	#N/A	-0.593303	PIF4	phytochrome interacting factor 4 [Source:TAIR;Acc:AT2G43010]	#N/A	#N/A	#N/A	#N/A	#N/A	#N/A
AT3G05160	5	1.07263	1.26243	-0.780047	-0.590252	AT3G05160	Sugar transporter ERD6-like 10 [Source:UniProtKB/Swiss-Prot;Acc:Q93Z80]	#N/A	#N/A	#N/A	#N/A	#N/A	#N/A
AT2G27150	6	1.1412	#N/A	#N/A	-0.58788	AAO3	Abscisic-aldehyde oxidase [Source:UniProtKB/Swiss-Prot;Acc:Q7G9P4]	-0.928344	-0.73632	-0.826804	-3.23354	#N/A	#N/A
AT2G27385	5	1.01547	0.905441	-0.469039	-0.579066	AT2G27385	Pollen Ole e 1 allergen and extensin family protein [Source:UniProtKB/TrEMBL;Acc:F4IFT4]	#N/A	#N/A	#N/A	-0.655703	#N/A	#N/A
AT4G14270	5	1.70118	2.08526	-0.961031	-0.576947	CID2	Polyadenylate-binding protein-interacting protein 2 [Source:UniProtKB/Swiss-Prot;Acc:Q94AR4]	#N/A	#N/A	#N/A	-2.00285	#N/A	#N/A
AT1G08500	2	1.78289	0.76763	#N/A	-0.575414	ENODL18	Early nodulin-like protein 18 [Source:UniProtKB/TrEMBL;Acc:O82083]	#N/A	#N/A	#N/A	#N/A	#N/A	#N/A
AT3G25260	10	-1.05393	-0.57337	-1.05257	-0.572004	NPF4.1	Protein NRT1/ PTR FAMILY 4.1 [Source:UniProtKB/Swiss-Prot;Acc:Q9LSF0]	-1.99539	-2.06758	-2.72626	#N/A	#N/A	#N/A
AT2G27500	5	1.28594	0.996823	#N/A	-0.571816	AT2G27500	Glucan endo-1,3-beta-glucosidase 14 [Source:UniProtKB/Swiss-Prot;Acc:Q9ZQG9]	#N/A	#N/A	#N/A	#N/A	#N/A	#N/A
AT2G32470	6	1.32087	#N/A	#N/A	-0.570673	AT2G32470	F-box associated ubiquitination effector family protein [Source:UniProtKB/TrEMBL;Acc:O80884]	-1.77407	#N/A	-1.37587	#N/A	#N/A	#N/A
AT5G43450	6	1.38227	#N/A	#N/A	-0.569626	AT5G43450	1-aminocyclopropane-1-carboxylate oxidase homolog 10 [Source:UniProtKB/Swiss-Prot;Acc:Q9LSW6]	#N/A	#N/A	#N/A	#N/A	#N/A	#N/A
AT5G57690	6	1.59937	#N/A	#N/A	-0.569559	DGK4	Diacylglycerol kinase 4 [Source:UniProtKB/Swiss-Prot;Acc:Q1PDI2]	#N/A	#N/A	#N/A	#N/A	#N/A	#N/A
AT2G31902	6	1.00064	#N/A	#N/A	-0.567888	AT2G31902	Potential natural antisense gene, locus overlaps with AT2G31900 [Source:TAIR;Acc:AT2G31902]	#N/A	#N/A	#N/A	#N/A	#N/A	#N/A
AT5G43440	5	1.28004	0.731134	#N/A	-0.566278	AT5G43440	1-aminocyclopropane-1-carboxylate oxidase homolog 9 [Source:UniProtKB/Swiss-Prot;Acc:Q9LSW7]	#N/A	2.07043	#N/A	#N/A	#N/A	#N/A
AT1G21000	2	1.97752	1.40996	#N/A	-0.565291	AT1G21000	At1g21000/F9H16_1 [Source:UniProtKB/TrEMBL;Acc:Q93V70]	#N/A	#N/A	#N/A	-3.80264	#N/A	#N/A
AT1G43886	6	1.18154	#N/A	#N/A	-0.561262	None	None	#N/A	#N/A	#N/A	#N/A	#N/A	#N/A
AT3G61450	6	1.0261	#N/A	#N/A	-0.560768	SYP73	Syntaxin of plants 73 [Source:UniProtKB/TrEMBL;Acc:F4JEA3]	-1.10696	-1.40418	#N/A	#N/A	#N/A	#N/A
AT4G15230	5	1.10281	#N/A	#N/A	-0.551366	ABCG30	ABC transporter G family member 30 [Source:UniProtKB/Swiss-Prot;Acc:Q8GZ52]	-0.673136	#N/A	#N/A	#N/A	#N/A	#N/A
AT2G25730	5	1.19159	0.978261	-0.33691	-0.550241	AT2G25730	unknown protein; Ha. [Source:TAIR;Acc:AT2G25730]	-1.40777	#N/A	#N/A	#N/A	#N/A	#N/A
AT3G47160	5	1.20407	1.18947	#N/A	-0.549555	AT3G47160	RING/U-box superfamily protein [Source:UniProtKB/TrEMBL;Acc:F4JAD0]	-0.731577	#N/A	#N/A	-2.01776	#N/A	#N/A
AT2G23330	6	1.08304	#N/A	#N/A	-0.549348	None	None	#N/A	#N/A	#N/A	#N/A	#N/A	#N/A
AT4G31405	5	1.12301	0.925593	#N/A	-0.548989	AT4G31405	None	#N/A	#N/A	#N/A	#N/A	#N/A	#N/A
AT1G22370	5	2.06439	1.99052	#N/A	-0.547446	UGT85A5	UDP-glycosyltransferase 85A5 [Source:UniProtKB/Swiss-Prot;Acc:Q9LMF0]	-0.765257	#N/A	#N/A	#N/A	#N/A	#N/A
AT5G03240	5	1.33948	1.03459	#N/A	-0.545022	UBQ3	Ubiquitin 4 [Source:UniProtKB/TrEMBL;Acc:A0A1P8BGQ7]	#N/A	#N/A	#N/A	-1.53537	#N/A	#N/A
AT4G16860	2	1.34527	0.688037	#N/A	-0.543564	RPP4	Disease resistance protein RPP4 [Source:UniProtKB/Swiss-Prot;Acc:F4JNA9]	#N/A	5.10063	#N/A	#N/A	#N/A	#N/A
AT1G45145	5	1.06397	0.494688	#N/A	-0.542038	TRX5	Thioredoxin H5 [Source:UniProtKB/Swiss-Prot;Acc:Q39241]	#N/A	#N/A	#N/A	#N/A	#N/A	#N/A
AT5G66052	5	1.15259	0.866104	#N/A	-0.539818	AT5G66052	Transmembrane protein [Source:UniProtKB/TrEMBL;Acc:Q8GW83]	#N/A	3.7694	#N/A	-1.56052	#N/A	#N/A
AT5G06520	6	1.11825	#N/A	#N/A	-0.534952	AT5G06520	Gb [Source:UniProtKB/TrEMBL;Acc:Q9FG18]	-1.30086	-1.19301	-1.56785	#N/A	#N/A	#N/A
AT1G66050	5	1.12223	0.582452	#N/A	-0.532338	ORTH5	E3 ubiquitin-protein ligase ORTHRUS 5 [Source:UniProtKB/Swiss-Prot;Acc:Q680I0]	#N/A	#N/A	#N/A	#N/A	#N/A	#N/A
AT5G21020	5	1.06122	0.753669	#N/A	-0.527476	AT5G21020	At5g21020 [Source:UniProtKB/TrEMBL;Acc:Q3E985]	#N/A	#N/A	#N/A	-1.67346	#N/A	#N/A
AT5G66880	5	1.0508	0.847117	-0.319924	-0.523606	SRK2I	Serine/threonine-protein kinase SRK2I [Source:UniProtKB/Swiss-Prot;Acc:Q39193]	#N/A	#N/A	#N/A	-1.32802	#N/A	#N/A
AT3G53460	5	1.27285	1.42631	-0.673551	-0.520096	CP29	Chloroplast RNA-binding protein 29 [Source:UniProtKB/TrEMBL;Acc:F4JAF3]	#N/A	#N/A	#N/A	-0.511016	#N/A	#N/A
AT2G39510	5	1.02233	#N/A	#N/A	-0.509244	AT2G39510	WAT1-related protein At2g39510 [Source:UniProtKB/Swiss-Prot;Acc:O80638]	#N/A	#N/A	#N/A	#N/A	#N/A	#N/A
AT3G61160	5	1.00824	0.778206	#N/A	-0.504584	AT3G61160	Protein kinase superfamily protein [Source:UniProtKB/TrEMBL;Acc:F4JE58]	-3.41754	-3.09668	#N/A	#N/A	#N/A	#N/A
AT4G27130	5	1.00713	0.81603	-0.312575	-0.503673	AT4G27130	Protein translation factor SUI1 homolog 1 [Source:UniProtKB/Swiss-Prot;Acc:P41568]	-0.687026	#N/A	#N/A	-0.729833	#N/A	#N/A
AT1G56300	2	3.42391	3.3168	#N/A	-0.500276	AT1G56300	At1g56300 [Source:UniProtKB/TrEMBL;Acc:Q8L7R1]	#N/A	#N/A	#N/A	#N/A	#N/A	#N/A
AT5G20150	6	1.10695	#N/A	#N/A	-0.498411	SPX1	SPX domain-containing protein 1 [Source:UniProtKB/Swiss-Prot;Acc:Q8LBH4]	#N/A	#N/A	#N/A	#N/A	#N/A	#N/A
AT3G23480	5	1.00465	0.839273	#N/A	-0.495998	AT3G23480	Cyclopropane-fatty-acyl-phospholipid synthase [Source:UniProtKB/TrEMBL;Acc:F4J434]	#N/A	#N/A	#N/A	#N/A	#N/A	#N/A
AT5G42825	5	1.08476	0.896729	#N/A	-0.494587	AT5G42825	At5g42825 [Source:UniProtKB/TrEMBL;Acc:Q94AK0]	#N/A	6.28696	#N/A	#N/A	#N/A	#N/A
AT3G26580	5	1.10488	0.894142	#N/A	-0.478203	AT3G26580	Orf03 protein [Source:UniProtKB/TrEMBL;Acc:Q38955]	#N/A	#N/A	#N/A	-1.36369	#N/A	#N/A
AT1G49330	6	1.11961	#N/A	#N/A	-0.464724	AT1G49330	F13F21.24 protein [Source:UniProtKB/TrEMBL;Acc:Q9XIA0]	-1.26838	#N/A	-1.50062	#N/A	#N/A	#N/A
AT2G03310	5	1.20371	0.821355	#N/A	-0.462347	AT2G03310	unknown protein; Ha. [Source:TAIR;Acc:AT2G03310]	#N/A	#N/A	#N/A	#N/A	#N/A	#N/A
AT5G14270	5	1.02492	0.682267	#N/A	-0.46122	BET9	Bromodomain and extraterminal domain protein 9 [Source:UniProtKB/TrEMBL;Acc:F4K6Q7]	#N/A	#N/A	#N/A	#N/A	#N/A	#N/A
AT2G29670	2	1.51737	0.409876	0.646604	-0.460887	AT2G29670	At2g29670/T27A16.23 [Source:UniProtKB/TrEMBL;Acc:O82388]	0.740231	#N/A	#N/A	#N/A	#N/A	#N/A
AT3G62455	6	1.18954	#N/A	#N/A	-0.459133	None	None	#N/A	#N/A	#N/A	#N/A	#N/A	#N/A
AT4G16870	2	1.42607	0.959939	#N/A	-0.456998	None	None	#N/A	#N/A	#N/A	#N/A	#N/A	#N/A
AT1G21670	2	1.70161	1.18389	#N/A	-0.456062	AT1G21670	DPP6 amino-terminal domain protein [Source:UniProtKB/TrEMBL;Acc:Q9XI11]	-0.727883	#N/A	#N/A	-2.43444	#N/A	#N/A
AT3G53800	5	1.58596	1.91996	-0.788969	-0.454967	Fes1B	Fes1B [Source:UniProtKB/TrEMBL;Acc:Q9M346]	-0.636468	#N/A	#N/A	#N/A	#N/A	#N/A
AT1G58030	5	1.02332	0.830909	#N/A	-0.451826	CAT2	Cationic amino acid transporter 2, vacuolar [Source:UniProtKB/Swiss-Prot;Acc:Q9ASS7]	-0.656023	#N/A	#N/A	-1.78496	#N/A	#N/A
AT2G47890	2	1.61748	0.787973	#N/A	-0.443291	COL13	Zinc finger protein CONSTANS-LIKE 13 [Source:UniProtKB/Swiss-Prot;Acc:O82256]	#N/A	#N/A	#N/A	#N/A	#N/A	#N/A
AT3G10740	5	1.08973	0.991043	#N/A	-0.433691	ASD1	Alpha-L-arabinofuranosidase 1 [Source:UniProtKB/TrEMBL;Acc:A0A1I9LPN8]	-1.90036	-2.02533	#N/A	-1.8106	#N/A	-1.05373
AT2G17820	2	1.13667	#N/A	#N/A	-0.428467	AHK1	Histidine kinase 1 [Source:UniProtKB/Swiss-Prot;Acc:Q9SXL4]	-0.597972	#N/A	#N/A	#N/A	#N/A	#N/A
AT1G56280	5	1.02397	0.792394	#N/A	-0.426935	ATDI19	drought-induced 19 [Source:TAIR;Acc:AT1G56280]	-1.27807	#N/A	-0.62883	-1.53984	#N/A	#N/A
AT3G15950	5	1.22941	0.976673	#N/A	-0.42118	NAI2	TSA1-like protein [Source:UniProtKB/Swiss-Prot;Acc:Q9LSB4]	#N/A	#N/A	#N/A	#N/A	#N/A	#N/A
AT3G61580	5	1.02657	0.76181	#N/A	-0.418017	SLD1	Delta(8)-fatty-acid desaturase 1 [Source:UniProtKB/Swiss-Prot;Acc:Q9ZRP7]	#N/A	#N/A	#N/A	#N/A	#N/A	#N/A
AT5G60680	2	1.08039	1.46191	-0.792515	-0.410993	AT5G60680	Emb [Source:UniProtKB/TrEMBL;Acc:Q9FF51]	-1.12792	#N/A	#N/A	-3.49388	#N/A	#N/A
AT4G39090	5	1.42559	1.20151	#N/A	-0.400995	RD19A	RD19A [Source:UniProtKB/TrEMBL;Acc:A0A178V006]	#N/A	#N/A	#N/A	-1.51117	#N/A	#N/A
AT1G69890	5	1.47938	2.08426	-1.00263	-0.397755	AT1G69890	Actin cross-linking protein (DUF569) [Source:UniProtKB/TrEMBL;Acc:Q9CAS2]	-0.993341	#N/A	#N/A	-2.18739	#N/A	#N/A
AT1G06460	2	1.77711	1.27513	#N/A	-0.394943	ACD32.1	Alpha-crystallin domain 32.1 [Source:UniProtKB/TrEMBL;Acc:Q208N7]	-0.654326	#N/A	#N/A	#N/A	#N/A	#N/A
AT2G16365	2	1.10227	0.480126	#N/A	-0.338274	AT2G16365	F-box protein At2g16365 [Source:UniProtKB/Swiss-Prot;Acc:Q84V03]	#N/A	#N/A	#N/A	#N/A	#N/A	#N/A
AT2G39920	2	1.41993	2.14511	-1.04062	-0.315439	AT2G39920	Uncharacterized protein At2g39920 [Source:UniProtKB/Swiss-Prot;Acc:O04195]	#N/A	#N/A	#N/A	#N/A	#N/A	#N/A
AT5G62720	2	1.48674	1.67534	#N/A	-0.299362	AT5G62720	At5g62720 [Source:UniProtKB/TrEMBL;Acc:Q8GZ51]	#N/A	#N/A	#N/A	#N/A	#N/A	#N/A
AT5G54960	2	1.48946	1.06668	#N/A	-0.257854	PDC2	Pyruvate decarboxylase 2 [Source:UniProtKB/Swiss-Prot;Acc:Q9FFT4]	#N/A	#N/A	#N/A	#N/A	#N/A	#N/A
AT2G36270	2	1.39451	0.985393	#N/A	-0.248532	ABI5	Basic-leucine zipper (bZIP) transcription factor family protein [Source:TAIR;Acc:AT2G36270]	#N/A	#N/A	#N/A	-1.71406	#N/A	#N/A
AT5G34940	9	-1.01897	-0.552955	#N/A	0.391212	AtGUS3	Heparanase-like protein 3 [Source:UniProtKB/Swiss-Prot;Acc:Q9FZP1]	#N/A	#N/A	#N/A	#N/A	#N/A	#N/A
AT2G40100	7	-1.13668	-1.26862	0.540647	0.408707	LHCB4.3	Chlorophyll a-b binding protein, chloroplastic [Source:UniProtKB/TrEMBL;Acc:A0A178VTY4]	#N/A	#N/A	#N/A	#N/A	#N/A	#N/A
AT3G18560	3	0.653909	#N/A	1.24178	0.430905	AT3G18560	AT3g18560/K24M9_5 [Source:UniProtKB/TrEMBL;Acc:Q9LII3]	#N/A	#N/A	#N/A	#N/A	#N/A	#N/A
AT3G12920	9	-1.06764	-0.775671	#N/A	0.453059	BRG3	Probable BOI-related E3 ubiquitin-protein ligase 3 [Source:UniProtKB/Swiss-Prot;Acc:Q9LDD1]	#N/A	#N/A	#N/A	0.959558	#N/A	#N/A
AT5G12970	9	-1.01875	-0.545761	#N/A	0.466646	AT5G12970	Anthranilate phosphoribosyltransferase-like protein [Source:UniProtKB/TrEMBL;Acc:Q9LXU2]	0.786577	#N/A	#N/A	1.04101	#N/A	#N/A
AT2G45560	2	0.827357	1.00052	#N/A	0.512406	CYP76C1	CYP76C1 [Source:UniProtKB/TrEMBL;Acc:A0A178VLJ2]	#N/A	#N/A	#N/A	#N/A	#N/A	#N/A
AT1G73890	9	-1.064	#N/A	#N/A	0.518351	AT1G73890	Bifunctional inhibitor/lipid-transfer protein/seed storage 2S albumin superfamily protein [Source:UniProtKB/TrEMBL;Acc:Q9C9B1]	-2.50641	#N/A	0.911168	#N/A	#N/A	#N/A
AT5G13930	7	-0.939059	-1.01085	#N/A	0.529915	CHS	Chalcone synthase family protein [Source:UniProtKB/TrEMBL;Acc:Q460R0]	1.12516	#N/A	#N/A	1.35071	#N/A	#N/A
AT4G39480	4	-1.05997	-0.718717	#N/A	0.539199	CYP96A9	Cytochrome P450, family 96, subfamily A, polypeptide 9 [Source:UniProtKB/TrEMBL;Acc:Q9SVB0]	0.922799	#N/A	#N/A	#N/A	#N/A	#N/A
AT2G36590	4	-1.09383	-0.607447	#N/A	0.547214	PROT3	Proline transporter 3 [Source:UniProtKB/Swiss-Prot;Acc:Q9SJP9]	1.10742	#N/A	#N/A	#N/A	#N/A	#N/A
AT2G17500	7	-1.19999	-1.16241	0.511507	0.549087	PILS5	Protein PIN-LIKES 5 [Source:UniProtKB/Swiss-Prot;Acc:Q9SHL8]	#N/A	#N/A	#N/A	#N/A	#N/A	#N/A
AT2G20570	4	-1.00245	-0.769118	#N/A	0.571575	GPRI1	GBF's pro-rich region-interacting factor 1 [Source:UniProtKB/TrEMBL;Acc:F4IVF9]	0.570933	#N/A	#N/A	1.77283	#N/A	#N/A
AT3G09440	9	-1.27471	-1.06351	#N/A	0.581449	HSP70-3	Heat shock protein 70 (Hsp 70) family protein [Source:UniProtKB/TrEMBL;Acc:A0A178VI76]	#N/A	#N/A	#N/A	0.516852	#N/A	#N/A
AT3G50230	9	-1.19872	#N/A	#N/A	0.589576	AT3G50230	Leucine-rich repeat protein kinase family protein [Source:UniProtKB/TrEMBL;Acc:A0A1I9LQ53]	#N/A	#N/A	#N/A	#N/A	#N/A	#N/A
AT1G21310	9	-1.19092	-0.450908	#N/A	0.622884	EXT3	Extensin-3 [Source:UniProtKB/Swiss-Prot;Acc:Q9FS16]	#N/A	#N/A	#N/A	#N/A	#N/A	#N/A
AT1G50110	4	-1.00531	-0.621414	#N/A	0.62406	BCAT6	Branched-chain-amino-acid aminotransferase 6 [Source:UniProtKB/Swiss-Prot;Acc:Q9LPM9]	#N/A	#N/A	#N/A	#N/A	#N/A	#N/A
AT1G60630	9	-1.18291	-0.49927	#N/A	0.626537	AT1G60630	Inactive leucine-rich repeat receptor-like serine/threonine-protein kinase At1g60630 [Source:UniProtKB/Swiss-Prot;Acc:Q84MA9]	#N/A	1.24721	#N/A	1.44125	#N/A	#N/A
AT5G08640	7	-1.28491	-1.30453	0.64633	0.626719	FLS1	Flavonol synthase/flavanone 3-hydroxylase [Source:UniProtKB/Swiss-Prot;Acc:Q96330]	1.3577	#N/A	#N/A	1.86609	#N/A	#N/A
AT3G25030	4	-1.07029	-0.844068	0.402013	0.628238	AT3G25030	At3g25030 [Source:UniProtKB/TrEMBL;Acc:Q9LJR9]	#N/A	#N/A	#N/A	#N/A	#N/A	#N/A
AT4G08150	4	-1.20228	-0.727911	#N/A	0.637182	KNAT1	Homeobox protein knotted-1-like 1 [Source:UniProtKB/Swiss-Prot;Acc:P46639]	#N/A	#N/A	#N/A	#N/A	#N/A	#N/A
AT1G26220	4	-1.25455	-0.974043	#N/A	0.640487	AT1G26220	Acyl-CoA N-acyltransferases (NAT) superfamily protein [Source:UniProtKB/TrEMBL;Acc:Q9C666]	#N/A	#N/A	#N/A	#N/A	#N/A	#N/A
AT5G24820	9	-1.56243	-0.725308	#N/A	0.653485	AT5G24820	Aspartyl protease family protein [Source:UniProtKB/TrEMBL;Acc:Q4PSE9]	-4.31117	-3.48538	-3.40002	#N/A	#N/A	#N/A
AT4G28330	7	-1.01775	-0.751728	#N/A	0.657086	AT4G28330	At4g28330 [Source:UniProtKB/TrEMBL;Acc:Q6NM81]	#N/A	#N/A	#N/A	#N/A	#N/A	#N/A
AT5G37600	4	-1.11673	#N/A	#N/A	0.662772	GLN1-1	Glutamine synthetase cytosolic isozyme 1-1 [Source:UniProtKB/Swiss-Prot;Acc:Q56WN1]	#N/A	#N/A	#N/A	#N/A	#N/A	#N/A
AT3G53830	4	-1.2075	-0.901159	#N/A	0.667281	AT3G53830	Regulator of chromosome condensation (RCC1) family protein [Source:UniProtKB/TrEMBL;Acc:A0A1I9LSN7]	#N/A	#N/A	#N/A	#N/A	#N/A	#N/A
AT3G19370	7	-1.04563	-0.789692	0.417634	0.673575	AT3G19370	Filament-like protein (DUF869) [Source:UniProtKB/TrEMBL;Acc:F4JB65]	#N/A	#N/A	#N/A	#N/A	#N/A	#N/A
AT4G14700	9	-1.17811	#N/A	#N/A	0.67899	ORC1A	Origin of replication complex subunit 1A [Source:UniProtKB/Swiss-Prot;Acc:Q710E8]	#N/A	#N/A	#N/A	#N/A	#N/A	#N/A
AT1G75900	9	-1.29032	-0.880166	#N/A	0.685349	EXL3	GDSL esterase/lipase EXL3 [Source:UniProtKB/Swiss-Prot;Acc:Q94CH6]	#N/A	#N/A	#N/A	#N/A	#N/A	#N/A
AT3G55110	4	-1.16333	-0.810033	#N/A	0.685762	ABCG18	ABC transporter G family member 18 [Source:UniProtKB/Swiss-Prot;Acc:Q9M2V5]	1.22038	#N/A	#N/A	0.961398	#N/A	#N/A
AT5G52170	9	-1.58729	-0.931255	#N/A	0.701953	HDG7	homeodomain GLABROUS 7 [Source:TAIR;Acc:AT5G52170]	-1.25128	-1.56371	-1.62504	#N/A	#N/A	#N/A
AT3G21530	3	#N/A	#N/A	1.03693	0.702839	AT3G21530	DNAse I-like superfamily protein [Source:UniProtKB/TrEMBL;Acc:Q9LVF3]	-1.05974	#N/A	#N/A	#N/A	#N/A	#N/A
AT4G10270	9	-1.60567	-1.093	#N/A	0.710246	AT4G10270	At4g10270 [Source:UniProtKB/TrEMBL;Acc:O82615]	#N/A	#N/A	#N/A	#N/A	#N/A	#N/A
AT5G16230	4	-1.14416	-0.702158	#N/A	0.716677	S-ACP-DES3	Stearoyl-[acyl-carrier-protein] 9-desaturase 3, chloroplastic [Source:UniProtKB/Swiss-Prot;Acc:Q9LF05]	#N/A	#N/A	#N/A	1.44923	#N/A	#N/A
AT1G73750	2	0.586442	1.17782	#N/A	0.717526	AT1G73750	Uncharacterised conserved protein UCP031088, alpha/beta hydrolase [Source:TAIR;Acc:AT1G73750]	#N/A	#N/A	#N/A	-2.08448	#N/A	#N/A
AT2G40435	7	-1.3349	-1.14878	0.547759	0.733879	AT2G40435	Transcription factor SCREAM-like protein [Source:UniProtKB/TrEMBL;Acc:Q8RUZ5]	#N/A	#N/A	#N/A	#N/A	#N/A	#N/A
AT3G55120	7	-1.12166	-1.20112	0.819251	0.739782	CHI1	Chalcone--flavonone isomerase 1 [Source:UniProtKB/Swiss-Prot;Acc:P41088]	#N/A	#N/A	#N/A	2.0597	#N/A	#N/A
AT3G23740	4	-1.01173	#N/A	#N/A	0.743455	AT3G23740	unknown protein; FUNCTIONS IN: molecular_function unknown; INVOLVED IN: biological_process unknown; LOCATED IN: chloroplast; EXPRESSED IN: 9 plant structures; EXPRESSED DURING: C globular stage, F mature embryo stage, petal differentiation and expan /.../tage, E expanded cotyledon stage, D bilateral stage; BEST Arabidopsis thaliana protein match is: unknown protein (TAIR:AT4G14120.1); Ha. [Source…	#N/A	#N/A	#N/A	#N/A	#N/A	#N/A
AT5G43750	7	-1.08334	-0.803741	0.465838	0.745438	PNSB5	PnsB5 [Source:UniProtKB/TrEMBL;Acc:A0A178UJI2]	#N/A	#N/A	#N/A	#N/A	#N/A	#N/A
AT3G44310	4	-1.28376	-0.815378	0.280384	0.748769	NIT1	NITI [Source:UniProtKB/TrEMBL;Acc:A0A384KJ08]	#N/A	#N/A	#N/A	0.757862	#N/A	#N/A
AT1G60390	4	-1.07551	-0.377127	#N/A	0.752618	PGL2	Polygalacturonase 1 beta-like protein 2 [Source:UniProtKB/Swiss-Prot;Acc:O80760]	#N/A	#N/A	#N/A	#N/A	#N/A	#N/A
AT1G07450	7	-1.22499	-1.23211	0.763308	0.756185	AT1G07450	Tropinone reductase homolog At1g07450 [Source:UniProtKB/Swiss-Prot;Acc:Q8RX32]	1.43366	#N/A	#N/A	#N/A	#N/A	#N/A
AT2G47010	9	-1.53822	-1.09403	#N/A	0.758096	AT2G47010	At2g47010/F14M4.16 [Source:UniProtKB/TrEMBL;Acc:Q944A3]	#N/A	#N/A	#N/A	#N/A	#N/A	#N/A
AT3G06035	7	-1.1148	-0.96538	0.609523	0.758942	AT3G06035	Uncharacterized protein At3g06035 [Source:UniProtKB/TrEMBL;Acc:Q0WSE0]	#N/A	#N/A	#N/A	#N/A	#N/A	#N/A
AT1G04520	4	-1.035	-0.504694	#N/A	0.76003	CRRSP3	Cysteine-rich repeat secretory protein 3 [Source:UniProtKB/Swiss-Prot;Acc:Q6NM73]	#N/A	#N/A	#N/A	1.03581	#N/A	#N/A
AT2G37100	4	-1.21194	-0.686085	#N/A	0.760174	AT2G37100	Protamine P1 family protein [Source:UniProtKB/TrEMBL;Acc:Q9ZQC7]	#N/A	#N/A	#N/A	#N/A	#N/A	#N/A
AT3G14740	4	-1.15417	#N/A	#N/A	0.767887	AT3G14740	RING/FYVE/PHD zinc finger superfamily protein [Source:UniProtKB/TrEMBL;Acc:Q9LUC1]	#N/A	#N/A	#N/A	#N/A	#N/A	#N/A
AT3G18000	4	-1.13985	-0.62398	#N/A	0.770499	NMT1	XPL1 [Source:UniProtKB/TrEMBL;Acc:A0A178VHS8]	#N/A	#N/A	#N/A	#N/A	#N/A	#N/A
AT3G48490	9	-1.16671	#N/A	#N/A	0.777625	AT3G48490	At3g48490 [Source:UniProtKB/TrEMBL;Acc:Q8LD28]	#N/A	#N/A	#N/A	#N/A	#N/A	#N/A
AT5G52310	2	2.46352	1.48431	1.75842	0.779208	RD29A	Low-temperature-induced 78 kDa protein [Source:UniProtKB/Swiss-Prot;Acc:Q06738]	#N/A	#N/A	#N/A	-6.4367	#N/A	#N/A
AT4G01700	7	#N/A	-0.940936	1.2092	0.784917	AT4G01700	At4g01700 [Source:UniProtKB/TrEMBL;Acc:Q9ZSI6]	#N/A	#N/A	#N/A	#N/A	#N/A	#N/A
AT2G16580	4	-1.49829	-0.80908	#N/A	0.786472	AT2G16580	Putative auxin-induced protein [Source:UniProtKB/TrEMBL;Acc:Q9SI60]	#N/A	#N/A	#N/A	#N/A	#N/A	#N/A
AT1G35720	7	-1.12029	-0.886672	#N/A	0.787064	ANN1	Annexin [Source:UniProtKB/TrEMBL;Acc:A0A178WGZ8]	#N/A	#N/A	#N/A	#N/A	#N/A	#N/A
AT5G55180	4	-1.0596	-0.323602	#N/A	0.789131	AT5G55180	O-Glycosyl hydrolases family 17 protein [Source:UniProtKB/TrEMBL;Acc:F4K3D8]	#N/A	#N/A	#N/A	0.98563	#N/A	#N/A
AT5G14700	4	-1.01604	-0.620519	#N/A	0.791263	AT5G14700	Cinnamoyl CoA reductase-like protein [Source:UniProtKB/TrEMBL;Acc:Q9LYJ0]	#N/A	#N/A	#N/A	1.01981	#N/A	#N/A
AT1G20950	4	-1.06534	-0.40269	#N/A	0.801375	PFP-ALPHA1	Pyrophosphate--fructose 6-phosphate 1-phosphotransferase subunit alpha [Source:UniProtKB/TrEMBL;Acc:A0A178WMV9]	#N/A	#N/A	#N/A	1.25111	#N/A	#N/A
AT5G64060	4	-1.06802	#N/A	#N/A	0.806341	anac103	NAC domain containing protein 103 [Source:UniProtKB/TrEMBL;Acc:Q9FMJ1]	#N/A	#N/A	#N/A	1.87959	#N/A	#N/A
AT5G43860	3	#N/A	#N/A	1.10122	0.808095	CLH2	Chlorophyllase-2, chloroplastic [Source:UniProtKB/Swiss-Prot;Acc:Q9M7I7]	0.960804	1.45578	-0.654531	#N/A	#N/A	#N/A
AT3G57780	7	-1.10092	-0.67456	#N/A	0.810781	AT3G57780	Nucleolar-like protein [Source:UniProtKB/TrEMBL;Acc:F4J3H8]	#N/A	#N/A	#N/A	#N/A	#N/A	#N/A
AT1G21313	4	-1.23912	#N/A	#N/A	0.814978	AT1G21313	Transmembrane protein [Source:UniProtKB/TrEMBL;Acc:A0A1P8ATC7]	#N/A	#N/A	#N/A	#N/A	#N/A	#N/A
AT5G08020	4	-1.08414	#N/A	#N/A	0.815249	RPA1B	Replication protein A 70 kDa DNA-binding subunit B [Source:UniProtKB/Swiss-Prot;Acc:Q9SD82]	#N/A	#N/A	#N/A	0.837841	#N/A	#N/A
AT2G36870	4	-1.10534	-0.525219	#N/A	0.815838	XTH32	Probable xyloglucan endotransglucosylase/hydrolase protein 32 [Source:UniProtKB/Swiss-Prot;Acc:Q9SJL9]	#N/A	#N/A	#N/A	#N/A	#N/A	#N/A
AT2G47460	4	-1.25167	-0.798762	0.364482	0.817386	MYB12	Transcription factor MYB12 [Source:UniProtKB/Swiss-Prot;Acc:O22264]	1.18469	#N/A	#N/A	#N/A	#N/A	#N/A
AT3G29030	7	-1.14927	-1.12342	0.797116	0.822964	EXPA5	Expansin [Source:UniProtKB/TrEMBL;Acc:Q1ECM3]	0.803437	#N/A	#N/A	#N/A	#N/A	#N/A
AT5G61420	4	-1.14896	-0.597288	#N/A	0.824142	MYB28	PMG1 [Source:UniProtKB/TrEMBL;Acc:A0A178UN88]	#N/A	#N/A	#N/A	#N/A	#N/A	#N/A
AT2G16630	7	-1.03176	-0.784885	0.579678	0.826553	AT2G16630	At2g16630 [Source:UniProtKB/TrEMBL;Acc:Q8RWG5]	#N/A	#N/A	#N/A	#N/A	#N/A	#N/A
AT4G18501	4	-1.12843	#N/A	#N/A	0.828586	AT4G18501	Putative uncharacterized protein [Source:UniProtKB/TrEMBL;Acc:Q1G3I1]	#N/A	#N/A	#N/A	#N/A	#N/A	#N/A
AT3G61490	7	-1.09368	-0.770066	0.506756	0.830368	AT3G61490	Pectin lyase-like superfamily protein [Source:UniProtKB/TrEMBL;Acc:A0A1I9LS88]	0.760593	#N/A	#N/A	#N/A	#N/A	#N/A
AT3G21620	3	#N/A	#N/A	1.06075	0.835658	AT3G21620	CSC1-like protein At3g21620 [Source:UniProtKB/Swiss-Prot;Acc:Q9LVE4]	-2.32029	#N/A	-2.11158	#N/A	#N/A	#N/A
AT4G39800	7	-1.3886	-1.64051	1.08792	0.836014	IPS1	Inositol-3-phosphate synthase isozyme 1 [Source:UniProtKB/Swiss-Prot;Acc:P42801]	1.54862	#N/A	#N/A	1.78094	#N/A	#N/A
AT5G54160	7	-1.04762	-0.756288	0.548053	0.839387	OMT1	Flavone 3'-O-methyltransferase 1 [Source:UniProtKB/Swiss-Prot;Acc:Q9FK25]	1.29977	#N/A	0.597876	1.56288	#N/A	#N/A
AT4G02700	4	-1.00187	-0.57675	#N/A	0.841433	SULTR3;2	Sulfate transporter 3.2 [Source:UniProtKB/Swiss-Prot;Acc:O04289]	1.07434	#N/A	#N/A	#N/A	#N/A	#N/A
AT3G48700	7	-1.19281	-1.73516	1.38383	0.841471	CXE13	Probable carboxylesterase 13 [Source:UniProtKB/Swiss-Prot;Acc:Q9SMM9]	1.96002	#N/A	#N/A	#N/A	#N/A	#N/A
AT4G03965	7	-1.0507	-0.671311	#N/A	0.841771	AT4G03965	RING/U-box superfamily protein [Source:UniProtKB/TrEMBL;Acc:Q5XV87]	#N/A	#N/A	#N/A	#N/A	#N/A	#N/A
AT3G02230	4	-1.08671	-0.469614	0.225401	0.842492	RGP1	RGP1 [Source:UniProtKB/TrEMBL;Acc:A0A178VK37]	#N/A	#N/A	#N/A	1.05315	#N/A	#N/A
AT2G38790	1	#N/A	1.51632	#N/A	0.843705	AT2G38790	Uncharacterized protein At2g38790 [Source:UniProtKB/TrEMBL;Acc:Q84JS8]	#N/A	#N/A	#N/A	#N/A	#N/A	#N/A
AT5G66460	3	#N/A	-0.507672	1.06388	0.843753	MAN7	MAN7 [Source:UniProtKB/TrEMBL;Acc:A0A178UNQ8]	#N/A	#N/A	#N/A	#N/A	#N/A	#N/A
AT4G26960	4	-1.23599	#N/A	#N/A	0.849406	AT4G26960	unknown protein; FUNCTIONS IN: molecular_function unknown; INVOLVED IN: biological_process unknown; LOCATED IN: chloroplast; BEST Arabidopsis thaliana protein match is: unknown protein (TAIR:AT5G54970.1); Ha. [Source:TAIR;Acc:AT4G26960]	#N/A	#N/A	#N/A	#N/A	#N/A	#N/A
AT1G58430	4	-1.00778	-0.584252	#N/A	0.851309	RXF26	GDSL esterase/lipase At1g58430 [Source:UniProtKB/Swiss-Prot;Acc:Q9C648]	0.908413	#N/A	#N/A	#N/A	#N/A	#N/A
AT1G63710	4	-1.0496	-0.632455	0.435321	0.852462	CYP86A7	Cytochrome P450 86A7 [Source:UniProtKB/Swiss-Prot;Acc:Q9CAD6]	0.778251	#N/A	#N/A	#N/A	#N/A	#N/A
AT5G50740	4	-1.05691	-0.347002	#N/A	0.852804	AT5G50740	Heavy metal transport/detoxification superfamily protein [Source:UniProtKB/TrEMBL;Acc:B3H4U8]	#N/A	#N/A	#N/A	1.97555	#N/A	#N/A
AT4G23690	3	#N/A	-0.540803	1.41868	0.853758	DIR6	Dirigent protein 6 [Source:UniProtKB/Swiss-Prot;Acc:Q9SUQ8]	#N/A	#N/A	#N/A	#N/A	#N/A	#N/A
AT5G52220	4	-1.15846	#N/A	#N/A	0.854668	AT5G52220	Chromosome transmission fidelity-like protein [Source:UniProtKB/TrEMBL;Acc:F4KEU4]	#N/A	#N/A	#N/A	#N/A	#N/A	#N/A
AT1G10960	4	-1.01342	-0.434947	#N/A	0.855611	FD1	Ferredoxin-1, chloroplastic [Source:UniProtKB/Swiss-Prot;Acc:O04090]	#N/A	#N/A	#N/A	0.674542	#N/A	#N/A
AT3G16150	7	-0.999472	-1.30142	1.15969	0.857743	AT3G16150	ASPGB1 [Source:UniProtKB/TrEMBL;Acc:A0A384KV24]	1.15462	#N/A	#N/A	#N/A	#N/A	#N/A
AT2G34190	4	-1.10227	-0.371906	#N/A	0.85786	NAT2	Nucleobase-ascorbate transporter 2 [Source:UniProtKB/Swiss-Prot;Acc:Q94C70]	#N/A	#N/A	#N/A	1.24712	#N/A	#N/A
AT1G30760	4	-1.21988	-0.524088	#N/A	0.858039	AT1G30760	FAD-binding Berberine family protein [Source:TAIR;Acc:AT1G30760]	#N/A	#N/A	#N/A	#N/A	#N/A	#N/A
AT3G60900	4	-1.07452	-0.475337	#N/A	0.85824	FLA10	Fasciclin-like arabinogalactan protein 10 [Source:UniProtKB/Swiss-Prot;Acc:Q9LZX4]	1.20313	1.02861	#N/A	1.63393	#N/A	#N/A
AT2G39560	4	-1.08313	-0.492141	#N/A	0.858971	AT2G39560	At2g39560/F12L6.22 [Source:UniProtKB/TrEMBL;Acc:O80643]	#N/A	#N/A	#N/A	#N/A	#N/A	#N/A
AT1G04220	7	-1.08152	-0.707938	#N/A	0.864609	KCS2	3-ketoacyl-CoA synthase 2 [Source:UniProtKB/Swiss-Prot;Acc:Q5XEP9]	0.931398	#N/A	#N/A	#N/A	#N/A	#N/A
AT4G28162	4	-1.28983	-0.563958	#N/A	0.870495	AT4G28162	Potential natural antisense gene, locus overlaps with AT4G28160 [Source:TAIR;Acc:AT4G28162]	-0.737841	#N/A	#N/A	#N/A	#N/A	#N/A
AT3G51230	4	-1.00892	#N/A	#N/A	0.871394	AT3G51230	Chalcone-flavanone isomerase family protein [Source:UniProtKB/TrEMBL;Acc:Q6DYC8]	#N/A	#N/A	#N/A	1.52762	#N/A	#N/A
AT5G24330	4	-1.28787	#N/A	#N/A	0.874939	ATXR6	Histone-lysine N-methyltransferase ATXR6 [Source:UniProtKB/Swiss-Prot;Acc:Q9FNE9]	#N/A	#N/A	#N/A	#N/A	#N/A	#N/A
AT2G34830	4	-1.00812	#N/A	#N/A	0.87509	WRKY35	WRKY DNA-binding protein 35 [Source:TAIR;Acc:AT2G34830]	#N/A	#N/A	#N/A	#N/A	#N/A	#N/A
AT2G35420	4	-1.04399	#N/A	#N/A	0.889304	ATL28	RING-H2 finger protein ATL28 [Source:UniProtKB/Swiss-Prot;Acc:Q6NKR1]	-3.58171	-3.60503	-2.88119	#N/A	#N/A	#N/A
AT1G68430	4	-1.08812	#N/A	#N/A	0.890233	AT1G68430	At1g68430 [Source:UniProtKB/TrEMBL;Acc:Q9M9C8]	#N/A	#N/A	#N/A	#N/A	#N/A	#N/A
AT5G49615	4	-1.38919	-0.855021	#N/A	0.893841	TAS3b	TAS3b (trans-acting siRNA 3b); other RNA [Source:TAIR;Acc:AT5G49615]	#N/A	#N/A	#N/A	#N/A	#N/A	#N/A
AT2G42800	4	-1.1563	-0.550232	0.2913	0.897366	AtRLP29	RLP29 [Source:UniProtKB/TrEMBL;Acc:A0A178VT48]	0.789045	#N/A	#N/A	#N/A	#N/A	#N/A
AT4G14695	4	-1.00321	-0.505926	0.401815	0.899103	MPC2	Mitochondrial pyruvate carrier 2 [Source:UniProtKB/Swiss-Prot;Acc:Q8L7H8]	#N/A	#N/A	#N/A	1.6183	#N/A	#N/A
AT5G54970	4	-1.0915	#N/A	#N/A	0.902349	AT5G54970	At5g54970 [Source:UniProtKB/TrEMBL;Acc:Q9FFT3]	#N/A	#N/A	#N/A	1.24336	#N/A	#N/A
AT1G59970	4	-1.12697	-0.599838	#N/A	0.906332	5MMP	Metalloendoproteinase 5-MMP [Source:UniProtKB/Swiss-Prot;Acc:Q9ZUJ5]	#N/A	#N/A	#N/A	#N/A	#N/A	#N/A
AT1G30650	4	-1.20248	-0.571068	#N/A	0.908387	WRKY14	Probable WRKY transcription factor 14 [Source:UniProtKB/Swiss-Prot;Acc:Q9SA80]	#N/A	#N/A	#N/A	#N/A	#N/A	#N/A
AT1G67360	7	-1.03473	-0.889763	0.764955	0.909918	AT1G67360	REF/SRPP-like protein At1g67360 [Source:UniProtKB/Swiss-Prot;Acc:Q9FYF7]	#N/A	#N/A	#N/A	#N/A	#N/A	#N/A
AT3G05470	4	-1.01643	-0.273172	#N/A	0.911204	FH11	Formin-like protein [Source:UniProtKB/TrEMBL;Acc:A0A178VCE3]	#N/A	#N/A	#N/A	2.08414	#N/A	#N/A
AT1G19840	4	-1.64556	-0.830364	#N/A	0.913601	AT1G19840	F6F9.11 protein [Source:UniProtKB/TrEMBL;Acc:Q9FXI2]	#N/A	#N/A	#N/A	#N/A	#N/A	#N/A
AT3G62610	7	#N/A	-1.13447	1.32369	0.914051	MYB11	Transcription factor MYB11 [Source:UniProtKB/Swiss-Prot;Acc:Q9LZK4]	1.1075	0.999967	#N/A	#N/A	#N/A	#N/A
AT4G39510	4	-1.41075	-0.874498	#N/A	0.919325	CYP96A12	CYP96A12 [Source:UniProtKB/TrEMBL;Acc:A0A178V036]	#N/A	#N/A	#N/A	#N/A	#N/A	#N/A
AT5G23970	4	-1.47337	-0.894438	#N/A	0.923592	AT5G23970	Acetyl-CoA:benzylalcohol acetyltranferase-like protein [Source:UniProtKB/TrEMBL;Acc:Q9FLW4]	1.42856	#N/A	#N/A	#N/A	#N/A	#N/A
AT5G57123	4	-1.31503	-0.662171	#N/A	0.92789	AT5G57123	At5g57123 [Source:UniProtKB/TrEMBL;Acc:Q8LCB5]	#N/A	#N/A	#N/A	1.64068	#N/A	#N/A
AT5G22580	4	-1.19667	-0.470756	#N/A	0.931386	AT5G22580	Stress-response A/B barrel domain-containing protein At5g22580 [Source:UniProtKB/Swiss-Prot;Acc:Q9FK81]	#N/A	#N/A	#N/A	#N/A	#N/A	#N/A
AT1G57750	9	-2.07767	-1.32044	#N/A	0.934168	CYP96A15	Alkane hydroxylase MAH1 [Source:UniProtKB/Swiss-Prot;Acc:Q9FVS9]	#N/A	#N/A	#N/A	#N/A	#N/A	#N/A
AT1G48820	4	-1.02148	#N/A	#N/A	0.934406	AT1G48820	Terpene cyclase, putative [Source:UniProtKB/TrEMBL;Acc:Q9C749]	#N/A	3.16429	#N/A	#N/A	#N/A	#N/A
AT4G28310	4	-1.22059	#N/A	#N/A	0.937894	AT4G28310	At4g28310 [Source:UniProtKB/TrEMBL;Acc:Q8LDV4]	#N/A	#N/A	#N/A	1.19169	#N/A	#N/A
AT1G45010	7	-1.12473	-1.02157	0.836179	0.939342	AT1G45010	TRAM, LAG1 and CLN8 (TLC) lipid-sensing domain containing protein [Source:UniProtKB/TrEMBL;Acc:Q8VZR3]	#N/A	#N/A	#N/A	#N/A	#N/A	#N/A
AT2G28470	4	-1.09469	-0.292777	#N/A	0.94141	BGAL8	Beta-galactosidase 8 [Source:UniProtKB/Swiss-Prot;Acc:Q9SCV4]	#N/A	#N/A	#N/A	1.48383	#N/A	#N/A
AT3G22400	1	#N/A	1.09758	#N/A	0.94303	LOX5	Linoleate 9S-lipoxygenase 5 [Source:UniProtKB/Swiss-Prot;Acc:Q9LUW0]	#N/A	#N/A	#N/A	#N/A	#N/A	#N/A
AT3G44900	4	-1.47129	-0.792992	#N/A	0.944989	CHX4	Cation/H(+) antiporter 4 [Source:UniProtKB/Swiss-Prot;Acc:Q9FYC1]	#N/A	#N/A	#N/A	#N/A	#N/A	#N/A
AT2G22170	4	-1.26215	-0.514935	#N/A	0.950279	PLAT2	PLAT domain-containing protein 2 [Source:UniProtKB/Swiss-Prot;Acc:Q9SIE7]	#N/A	#N/A	#N/A	#N/A	#N/A	#N/A
AT4G00870	4	-1.47499	-0.825598	#N/A	0.95205	BHLH14	Transcription factor bHLH14 [Source:UniProtKB/Swiss-Prot;Acc:O23090]	#N/A	#N/A	#N/A	1.92761	#N/A	#N/A
AT2G37280	7	-1.35424	-0.902789	#N/A	0.954055	PDR5	pleiotropic drug resistance 5 [Source:TAIR;Acc:AT2G37280]	0.803837	#N/A	#N/A	#N/A	#N/A	#N/A
AT3G13662	4	-1.38225	#N/A	#N/A	0.956912	DIR8	Dirigent protein 8 [Source:UniProtKB/Swiss-Prot;Acc:F4JDF3]	#N/A	#N/A	#N/A	#N/A	#N/A	#N/A
AT2G25810	9	-2.05148	-1.17109	#N/A	0.969666	TIP4-1	Aquaporin TIP4-1 [Source:UniProtKB/Swiss-Prot;Acc:O82316]	1.16508	#N/A	#N/A	#N/A	#N/A	#N/A
AT3G05320	3	#N/A	#N/A	1.20687	0.969923	OFUT23	O-fucosyltransferase 23 [Source:UniProtKB/Swiss-Prot;Acc:Q9MA87]	-1.41471	#N/A	#N/A	#N/A	-1.14154	#N/A
AT1G71691	1	#N/A	1.39411	#N/A	0.970361	AT1G71691	GDSL esterase/lipase At1g71691 [Source:UniProtKB/Swiss-Prot;Acc:Q9SF78]	#N/A	#N/A	#N/A	#N/A	#N/A	#N/A
AT1G24070	4	-1.38631	-0.746974	0.335542	0.97488	CSLA10	Probable glucomannan 4-beta-mannosyltransferase 10 [Source:UniProtKB/Swiss-Prot;Acc:Q9LR87]	1.32124	3.03726	0.750399	1.73376	#N/A	#N/A
AT3G22550	4	-1.44552	-0.790745	0.321076	0.975853	FLZ8	FCS-Like Zinc finger 8 [Source:UniProtKB/Swiss-Prot;Acc:Q8L471]	#N/A	#N/A	#N/A	#N/A	#N/A	#N/A
AT5G41460	7	-1.22166	-0.813649	0.571717	0.979728	AT5G41460	At5g41460 [Source:UniProtKB/TrEMBL;Acc:Q9FN55]	#N/A	#N/A	#N/A	1.17812	#N/A	#N/A
AT1G33800	4	-1.00238	#N/A	#N/A	0.984174	GXM3	GXMT1 [Source:UniProtKB/TrEMBL;Acc:A0A178W7W0]	#N/A	#N/A	#N/A	#N/A	#N/A	#N/A
AT1G52565	4	-1.21009	-0.640998	#N/A	0.984877	AT1G52565	At1g52565 [Source:UniProtKB/TrEMBL;Acc:A0JPU2]	#N/A	#N/A	#N/A	-1.35353	#N/A	#N/A
AT2G28440	3	#N/A	#N/A	1.19569	0.986878	AT2G28440	En/Spm-like transposon protein [Source:UniProtKB/TrEMBL;Acc:Q9SKM6]	-1.24078	#N/A	#N/A	#N/A	#N/A	#N/A
AT1G04660	4	-1.175	#N/A	#N/A	0.991435	AT1G04660	Glycine-rich protein [Source:UniProtKB/TrEMBL;Acc:O23018]	0.887555	#N/A	#N/A	#N/A	#N/A	#N/A
AT4G19430	9	-1.91205	#N/A	#N/A	0.9918	AT4G19430	At4g19430 [Source:UniProtKB/TrEMBL;Acc:Q67Y03]	#N/A	#N/A	#N/A	#N/A	#N/A	#N/A
AT3G23810	7	-1.32275	-1.15318	0.822797	0.992373	SAHH2	Adenosylhomocysteinase [Source:UniProtKB/TrEMBL;Acc:A0A178VEP9]	#N/A	#N/A	#N/A	#N/A	#N/A	#N/A
AT3G28470	4	-1.2812	-0.583727	#N/A	0.993136	MYB35	Transcription factor MYB35 [Source:UniProtKB/Swiss-Prot;Acc:Q9LSI7]	-3.59385	#N/A	#N/A	#N/A	#N/A	1.74358
AT1G75280	7	-1.3808	-1.20699	0.819366	0.99317	AT1G75280	Isoflavone reductase homolog P3 [Source:UniProtKB/Swiss-Prot;Acc:P52577]	0.974335	#N/A	#N/A	#N/A	#N/A	#N/A
AT1G51680	4	-1.13061	-0.573752	#N/A	0.995662	4CL1	4-coumarate--CoA ligase 1 [Source:UniProtKB/Swiss-Prot;Acc:Q42524]	#N/A	#N/A	#N/A	#N/A	#N/A	#N/A
AT5G60880	4	-1.27363	#N/A	#N/A	1.00053	BASL	Protein BREAKING OF ASYMMETRY IN THE STOMATAL LINEAGE [Source:UniProtKB/Swiss-Prot;Acc:Q5BPF3]	#N/A	#N/A	#N/A	#N/A	#N/A	#N/A
AT3G01440	4	-1.0727	-0.393877	#N/A	1.00188	PNSL3	Photosynthetic NDH subunit of lumenal location 3, chloroplastic [Source:UniProtKB/Swiss-Prot;Acc:Q9SGH4]	#N/A	#N/A	#N/A	#N/A	#N/A	#N/A
AT5G16600	4	-0.835411	#N/A	0.530766	1.00632	MYB43	MYB transcription factor [Source:UniProtKB/TrEMBL;Acc:Q9SPG7]	#N/A	#N/A	#N/A	#N/A	#N/A	#N/A
AT4G09820	4	-1.01707	#N/A	#N/A	1.00958	TT8	Transcription factor TT8 [Source:UniProtKB/Swiss-Prot;Acc:Q9FT81]	#N/A	#N/A	#N/A	#N/A	#N/A	#N/A
AT4G36240	4	-1.01828	-0.407959	#N/A	1.01044	GATA7	GATA transcription factor 7 [Source:UniProtKB/Swiss-Prot;Acc:O65515]	0.690802	#N/A	#N/A	#N/A	#N/A	#N/A
AT4G23780	3	#N/A	#N/A	#N/A	1.01115	AT4G23780	unknown protein; BEST Arabidopsis thaliana protein match is: unknown protein (TAIR:AT4G23770.1); Ha. [Source:TAIR;Acc:AT4G23780]	#N/A	#N/A	#N/A	#N/A	#N/A	#N/A
AT5G37300	4	-0.976358	-0.645228	0.68022	1.01135	WSD1	O-acyltransferase (WSD1-like) family protein [Source:TAIR;Acc:AT5G37300]	0.713722	#N/A	#N/A	1.53172	#N/A	#N/A
AT5G44060	4	-0.842347	-0.305862	0.475261	1.01175	AT5G44060	Embryo sac development arrest protein [Source:UniProtKB/TrEMBL;Acc:Q9FNC0]	#N/A	#N/A	#N/A	#N/A	#N/A	0.929699
AT3G50350	3	-0.52139	-0.585668	1.07653	1.01225	AT3G50350	Membrane insertase, putative (DUF1685) [Source:UniProtKB/TrEMBL;Acc:Q9SND2]	#N/A	#N/A	#N/A	#N/A	#N/A	#N/A
AT4G08685	4	-1.15912	-0.530958	0.384239	1.0124	SAH7	SAH7 [Source:UniProtKB/TrEMBL;Acc:A0A178UVW6]	0.5427	#N/A	#N/A	2.00924	#N/A	#N/A
AT1G74000	3	#N/A	#N/A	#N/A	1.01479	SSL11	Protein STRICTOSIDINE SYNTHASE-LIKE 11 [Source:UniProtKB/Swiss-Prot;Acc:P92976]	#N/A	#N/A	#N/A	#N/A	#N/A	#N/A
AT5G59490	4	-0.930283	#N/A	#N/A	1.01485	AT5G59490	At5g59490 [Source:UniProtKB/TrEMBL;Acc:Q7XJ55]	-2.6842	-2.48527	-3.1704	#N/A	#N/A	2.30715
AT5G64530	4	-1.11741	#N/A	#N/A	1.01579	NAC104	NAC domain-containing protein 104 [Source:UniProtKB/Swiss-Prot;Acc:Q8GWK6]	#N/A	#N/A	#N/A	#N/A	#N/A	#N/A
AT5G51440	4	-1.29554	#N/A	#N/A	1.01637	HSP23.5	23.5 kDa heat shock protein, mitochondrial [Source:UniProtKB/Swiss-Prot;Acc:Q9FGM9]	-1.80812	#N/A	#N/A	#N/A	#N/A	#N/A
AT4G12720	1	#N/A	#N/A	#N/A	1.01841	AtNUDT7	MutT/nudix family protein [Source:UniProtKB/TrEMBL;Acc:F4JRE7]	#N/A	#N/A	#N/A	-1.85757	#N/A	#N/A
AT2G26040	4	-1.56167	#N/A	#N/A	1.02272	PYL2	Abscisic acid receptor PYL2 [Source:UniProtKB/Swiss-Prot;Acc:O80992]	#N/A	#N/A	#N/A	#N/A	#N/A	#N/A
AT4G24780	4	-1.19417	#N/A	#N/A	1.02399	AT4G24780	Probable pectate lyase 18 [Source:UniProtKB/Swiss-Prot;Acc:Q9C5M8]	#N/A	#N/A	#N/A	#N/A	#N/A	#N/A
AT2G27360	4	-1.18061	-0.536074	0.379932	1.02447	AT2G27360	GDSL esterase/lipase At2g27360 [Source:UniProtKB/Swiss-Prot;Acc:Q9ZQI3]	#N/A	#N/A	#N/A	#N/A	#N/A	#N/A
AT5G53810	4	-1.16252	#N/A	#N/A	1.02477	AT5G53810	Caffeic acid 3-O-methyltransferase-like protein [Source:UniProtKB/TrEMBL;Acc:Q9FHZ5]	#N/A	#N/A	#N/A	#N/A	#N/A	#N/A
AT1G17750	3	-0.772783	#N/A	#N/A	1.02486	PEPR2	Leucine-rich repeat receptor-like protein kinase PEPR2 [Source:UniProtKB/Swiss-Prot;Acc:Q9FZ59]	#N/A	#N/A	#N/A	#N/A	#N/A	#N/A
AT2G05810	3	#N/A	#N/A	#N/A	1.02489	AT2G05810	ARM repeat superfamily protein [Source:UniProtKB/TrEMBL;Acc:Q8S8G1]	#N/A	#N/A	#N/A	#N/A	#N/A	#N/A
AT3G04650	3	-0.7433	#N/A	#N/A	1.02645	AT3G04650	AT3g04650/F7O18_13 [Source:UniProtKB/TrEMBL;Acc:Q9SR09]	#N/A	#N/A	#N/A	#N/A	#N/A	#N/A
AT1G19200	1	#N/A	#N/A	#N/A	1.02815	FLZ12	Protein of unknown function (DUF581) [Source:TAIR;Acc:AT1G19200]	#N/A	-1.37699	-0.757071	#N/A	#N/A	#N/A
AT4G28780	4	-1.25012	-0.735562	0.516254	1.03081	AT4G28780	GDSL esterase/lipase At4g28780 [Source:UniProtKB/Swiss-Prot;Acc:Q9SVU5]	0.804772	#N/A	#N/A	#N/A	#N/A	#N/A
AT3G06840	4	-1.17482	#N/A	#N/A	1.03151	AT3G06840	Putative uncharacterized protein [Source:UniProtKB/TrEMBL;Acc:Q8LFJ2]	#N/A	#N/A	#N/A	#N/A	#N/A	#N/A
AT4G32460	4	-0.931546	#N/A	0.338337	1.0343	AT4G32460	At4g32460 [Source:UniProtKB/TrEMBL;Acc:Q8LAR0]	0.856444	#N/A	#N/A	#N/A	#N/A	#N/A
AT1G48750	4	-0.93178	-0.55092	0.654984	1.03584	AT1G48750	Bifunctional inhibitor/lipid-transfer protein/seed storage 2S albumin superfamily protein [Source:UniProtKB/TrEMBL;Acc:Q94AQ3]	1.45323	#N/A	#N/A	#N/A	#N/A	#N/A
AT3G57450	1	#N/A	1.13529	#N/A	1.03627	AT3G57450	At3g57450 [Source:UniProtKB/TrEMBL;Acc:Q9SCM7]	#N/A	#N/A	#N/A	-1.46951	#N/A	#N/A
AT1G23760	3	#N/A	#N/A	1.06371	1.03782	PGL1	Polygalacturonase 1 beta-like protein 1 [Source:UniProtKB/Swiss-Prot;Acc:P92982]	-1.74941	-1.65747	#N/A	#N/A	#N/A	4.0343
ATCG00440	4	-0.968266	#N/A	#N/A	1.03917	NDHC	NAD(P)H-quinone oxidoreductase subunit 3, chloroplastic [Source:UniProtKB/TrEMBL;Acc:A0A1B1W4V1]	#N/A	#N/A	#N/A	#N/A	#N/A	#N/A
AT3G26290	3	#N/A	#N/A	#N/A	1.04026	CYP71B26	Cytochrome P450, family 71, subfamily B, polypeptide 26 [Source:UniProtKB/TrEMBL;Acc:A0A1I9LRI3]	1.1169	#N/A	#N/A	#N/A	#N/A	#N/A
AT5G01881	4	-1.55619	#N/A	#N/A	1.04146	AT5G01881	Transmembrane protein [Source:UniProtKB/TrEMBL;Acc:Q2V3A8]	#N/A	#N/A	#N/A	#N/A	#N/A	#N/A
AT1G26820	1	#N/A	#N/A	#N/A	1.0423	RNS3	Ribonuclease 3 [Source:UniProtKB/Swiss-Prot;Acc:P42815]	-0.914746	#N/A	#N/A	#N/A	#N/A	#N/A
AT5G19260	3	-0.522302	#N/A	0.641743	1.04409	FAF3	Protein FANTASTIC FOUR 3 [Source:UniProtKB/Swiss-Prot;Acc:Q6NMR8]	#N/A	#N/A	#N/A	#N/A	1.01691	#N/A
AT5G17700	4	-0.879636	#N/A	#N/A	1.04929	DTX25	Protein DETOXIFICATION [Source:UniProtKB/TrEMBL;Acc:A0A178UJQ3]	#N/A	#N/A	#N/A	#N/A	#N/A	#N/A
AT1G01600	4	-1.25347	-0.677161	#N/A	1.04981	CYP86A4	Cytochrome P450 86A4 [Source:UniProtKB/Swiss-Prot;Acc:Q9LMM1]	#N/A	#N/A	#N/A	#N/A	#N/A	#N/A
AT5G43980	4	-0.926086	#N/A	#N/A	1.05374	CRRSP56	Cysteine-rich repeat secretory protein 56 [Source:UniProtKB/Swiss-Prot;Acc:Q8GXV7]	0.830659	#N/A	#N/A	#N/A	#N/A	#N/A
AT4G21940	3	#N/A	#N/A	0.931163	1.05473	CPK15	Calcium-dependent protein kinase 15 [Source:UniProtKB/TrEMBL;Acc:F4JKC7]	#N/A	#N/A	#N/A	#N/A	#N/A	#N/A
AT1G78370	4	-1.37495	#N/A	#N/A	1.05655	GSTU20	Glutathione S-transferase U20 [Source:UniProtKB/Swiss-Prot;Acc:Q8L7C9]	0.742946	#N/A	#N/A	2.0631	#N/A	#N/A
AT5G51174	4	-1.4005	#N/A	#N/A	1.05784	SNOR30	SNOR30; snoRNA [Source:TAIR;Acc:AT5G51174]	#N/A	#N/A	#N/A	#N/A	#N/A	#N/A
AT2G32350	4	-1.07893	-0.43805	#N/A	1.05916	AT2G32350	Ubiquitin-like superfamily protein [Source:UniProtKB/TrEMBL;Acc:F4ITP6]	#N/A	#N/A	#N/A	#N/A	#N/A	#N/A
AT2G47370	7	-1.41874	-0.788156	#N/A	1.0601	AT2G47370	At2g47370 [Source:UniProtKB/TrEMBL;Acc:O22911]	0.867821	#N/A	#N/A	#N/A	#N/A	#N/A
AT4G30450	3	-0.727585	#N/A	#N/A	1.06043	AT4G30450	At4g30450 [Source:UniProtKB/TrEMBL;Acc:Q9M0B5]	#N/A	#N/A	#N/A	#N/A	#N/A	#N/A
AT3G50280	7	-1.54919	-0.963122	#N/A	1.06111	AT3G50280	Uncharacterized acetyltransferase At3g50280 [Source:UniProtKB/Swiss-Prot;Acc:Q9SND9]	1.5752	1.07838	#N/A	#N/A	#N/A	#N/A
AT5G42050	3	#N/A	#N/A	#N/A	1.06208	AT5G42050	DCD (Development and Cell Death) domain protein [Source:UniProtKB/TrEMBL;Acc:Q8RXN8]	#N/A	#N/A	#N/A	-1.8688	#N/A	#N/A
AT1G78090	4	-1.01695	#N/A	#N/A	1.06216	TPPB	Trehalose-phosphate phosphatase B [Source:UniProtKB/Swiss-Prot;Acc:Q9C9S4]	#N/A	#N/A	#N/A	#N/A	#N/A	#N/A
AT3G16415	3	#N/A	#N/A	1.54294	1.06864	None	None	#N/A	#N/A	#N/A	#N/A	#N/A	#N/A
AT5G24920	4	-1.35631	#N/A	#N/A	1.07009	GDU5	Protein GLUTAMINE DUMPER 5 [Source:UniProtKB/Swiss-Prot;Acc:Q3E965]	#N/A	#N/A	#N/A	#N/A	#N/A	#N/A
AT1G15760	4	-0.961202	-0.417796	0.527662	1.07107	AT1G15760	At1g15760 [Source:UniProtKB/TrEMBL;Acc:Q9LMQ8]	#N/A	#N/A	#N/A	#N/A	#N/A	#N/A
AT1G58170	3	#N/A	#N/A	#N/A	1.07137	DIR19	Dirigent protein 19 [Source:UniProtKB/Swiss-Prot;Acc:Q9C523]	#N/A	#N/A	#N/A	#N/A	#N/A	#N/A
AT3G52800	1	#N/A	0.991127	#N/A	1.07207	SAP6	A20/AN1-like zinc finger family protein [Source:UniProtKB/TrEMBL;Acc:A0A178VIF4]	#N/A	#N/A	#N/A	-2.19523	#N/A	#N/A
AT4G39330	4	-1.26517	-0.503239	#N/A	1.07217	CAD9	Probable cinnamyl alcohol dehydrogenase 9 [Source:UniProtKB/Swiss-Prot;Acc:P42734]	1.59722	1.17819	#N/A	0.807838	#N/A	#N/A
AT4G08910	4	-1.79163	-1.19912	0.481248	1.07375	AT4G08910	At4g08910 [Source:UniProtKB/TrEMBL;Acc:A2RVU4]	0.992206	#N/A	#N/A	#N/A	#N/A	#N/A
AT3G13560	3	-0.480133	#N/A	0.714609	1.07426	AT3G13560	Glucan endo-1,3-beta-glucosidase 4 [Source:UniProtKB/Swiss-Prot;Acc:Q94CD8]	#N/A	#N/A	#N/A	#N/A	#N/A	#N/A
AT5G61270	3	#N/A	#N/A	#N/A	1.07632	BHLH72	Transcription factor PIF7 [Source:UniProtKB/Swiss-Prot;Acc:Q570R7]	#N/A	#N/A	#N/A	#N/A	#N/A	#N/A
AT4G24010	4	-1.31586	#N/A	#N/A	1.07681	CSLG1	Glycosyltransferase (Fragment) [Source:UniProtKB/TrEMBL;Acc:W8QNF0]	0.860191	#N/A	#N/A	#N/A	#N/A	#N/A
AT3G01550	7	-1.35312	-1.07404	0.799446	1.07853	PPT2	Phosphoenolpyruvate/phosphate translocator 2, chloroplastic [Source:UniProtKB/Swiss-Prot;Acc:Q8H0T6]	#N/A	#N/A	#N/A	#N/A	#N/A	#N/A
AT5G01180	3	-0.692154	-0.815756	1.20223	1.07863	NPF8.2	Protein NRT1/ PTR FAMILY 8.2 [Source:UniProtKB/Swiss-Prot;Acc:Q9LFB8]	-1.3895	-0.982099	#N/A	#N/A	#N/A	#N/A
AT5G25400	9	-1.98592	-0.700504	#N/A	1.07871	AT5G25400	UDP-Arabinofuranose Transporter 1 (Fragment) [Source:UniProtKB/TrEMBL;Acc:A0A1W6AJZ8]	-2.24975	-2.79227	-2.57039	#N/A	#N/A	#N/A
AT3G52630	4	-1.18459	#N/A	#N/A	1.08048	RPA3A	Replication protein A 14 kDa subunit A [Source:UniProtKB/Swiss-Prot;Acc:Q9LXK1]	#N/A	#N/A	#N/A	#N/A	#N/A	#N/A
AT1G07370	4	-1.31822	#N/A	#N/A	1.08528	PCNA	Proliferating cellular nuclear antigen 1 [Source:UniProtKB/Swiss-Prot;Acc:Q9M7Q7]	#N/A	#N/A	#N/A	1.11287	#N/A	#N/A
AT2G36750	3	#N/A	#N/A	#N/A	1.08929	UGT73C1	UDP-glycosyltransferase 73C1 [Source:UniProtKB/Swiss-Prot;Acc:Q9ZQ99]	#N/A	#N/A	#N/A	#N/A	#N/A	#N/A
AT4G29270	4	-1.43718	#N/A	#N/A	1.09177	AT4G29270	Acid phosphatase-like protein [Source:UniProtKB/TrEMBL;Acc:Q9M0F4]	#N/A	#N/A	#N/A	#N/A	#N/A	#N/A
AT2G46600	3	-0.63014	#N/A	#N/A	1.09206	KIC	Calcium-binding protein KIC [Source:UniProtKB/Swiss-Prot;Acc:Q9ZPX9]	#N/A	#N/A	#N/A	-2.49492	#N/A	#N/A
AT2G05765	4	-1.06405	#N/A	#N/A	1.0931	AT2G05765	snoRNA [Source:TAIR;Acc:AT2G05765]	#N/A	#N/A	#N/A	#N/A	#N/A	#N/A
AT2G42110	4	-1.05815	#N/A	#N/A	1.09372	AT2G42110	At2g42110 [Source:UniProtKB/TrEMBL;Acc:O23683]	#N/A	#N/A	#N/A	#N/A	#N/A	#N/A
AT4G01895	3	#N/A	#N/A	1.06463	1.09408	AT4G01895	At4g01895 [Source:UniProtKB/TrEMBL;Acc:Q9FNY8]	#N/A	#N/A	#N/A	#N/A	#N/A	#N/A
AT1G80520	3	#N/A	#N/A	#N/A	1.09468	AT1G80520	Sterile alpha motif (SAM) domain-containing protein [Source:UniProtKB/TrEMBL;Acc:Q9M8M0]	#N/A	#N/A	#N/A	#N/A	#N/A	#N/A
AT3G19270	1	#N/A	1.01444	#N/A	1.10435	CYP707A4	CYP707A4 [Source:UniProtKB/TrEMBL;Acc:A0A178VA28]	0.696509	#N/A	#N/A	#N/A	#N/A	#N/A
AT2G41380	3	#N/A	#N/A	#N/A	1.10599	AT2G41380	At2g41380 [Source:UniProtKB/TrEMBL;Acc:Q9ZVC3]	#N/A	#N/A	#N/A	#N/A	#N/A	#N/A
AT5G01732	3	#N/A	#N/A	#N/A	1.10834	AT5G01732	other RNA [Source:TAIR;Acc:AT5G01732]	#N/A	#N/A	#N/A	#N/A	#N/A	#N/A
AT5G13330	3	#N/A	#N/A	#N/A	1.11041	ERF113	Rap2.6L [Source:UniProtKB/TrEMBL;Acc:A0A178UKL8]	#N/A	#N/A	#N/A	-2.86809	#N/A	#N/A
AT4G36988	4	-0.962846	-0.462516	0.614792	1.11512	None	None	#N/A	#N/A	#N/A	#N/A	#N/A	#N/A
AT5G43250	4	-1.13115	#N/A	#N/A	1.11663	NF-YC13	Nuclear factor Y, subunit C13 [Source:UniProtKB/TrEMBL;Acc:Q9FHS0]	#N/A	#N/A	#N/A	#N/A	#N/A	#N/A
AT5G09980	3	-0.783577	#N/A	#N/A	1.12008	PEP4	Elicitor peptide 4 [Source:UniProtKB/Swiss-Prot;Acc:Q9FIA9]	#N/A	#N/A	#N/A	#N/A	#N/A	#N/A
AT4G03330	4	-1.26321	-0.50405	#N/A	1.12029	SYP123	At4g03330 [Source:UniProtKB/TrEMBL;Acc:Q0WPM4]	#N/A	#N/A	#N/A	1.56973	#N/A	#N/A
AT1G78570	7	-1.78741	-1.5291	0.862068	1.12038	RHM1	Trifunctional UDP-glucose 4,6-dehydratase/UDP-4-keto-6-deoxy-D-glucose 3,5-epimerase/UDP-4-keto-L-rhamnose-reductase RHM1 [Source:UniProtKB/Swiss-Prot;Acc:Q9SYM5]	1.19397	#N/A	#N/A	1.52273	#N/A	#N/A
AT1G18250	4	-1.40363	-0.472957	#N/A	1.12191	ATLP-1	Pathogenesis-related thaumatin superfamily protein [Source:UniProtKB/TrEMBL;Acc:F4IAP1]	#N/A	#N/A	#N/A	0.736013	#N/A	#N/A
AT1G28010	3	-1.03633	#N/A	#N/A	1.12302	ABCB14	ABC transporter B family member 14 [Source:UniProtKB/Swiss-Prot;Acc:Q9C7F2]	#N/A	#N/A	#N/A	#N/A	#N/A	#N/A
AT5G43630	3	#N/A	#N/A	1.13026	1.12375	TZP	Zinc knuckle (CCHC-type) family protein [Source:UniProtKB/TrEMBL;Acc:Q9FIX7]	1.17865	#N/A	#N/A	#N/A	#N/A	#N/A
AT2G37530	4	-0.906061	#N/A	#N/A	1.12649	AT2G37530	unknown protein; BEST Arabidopsis thaliana protein match is: unknown protein (TAIR:AT1G07795.1); Ha. [Source:TAIR;Acc:AT2G37530]	1.07149	#N/A	#N/A	#N/A	#N/A	#N/A
AT5G60890	3	#N/A	#N/A	#N/A	1.12692	MYB34	Transcription factor MYB34 [Source:UniProtKB/Swiss-Prot;Acc:O64399]	#N/A	#N/A	#N/A	#N/A	#N/A	#N/A
AT3G16070	3	#N/A	#N/A	#N/A	1.12702	AT3G16070	LOW protein: ATP-dependent RNA helicase-like protein [Source:UniProtKB/TrEMBL;Acc:Q9LW80]	#N/A	#N/A	#N/A	#N/A	#N/A	#N/A
AT2G27402	9	-1.77529	#N/A	#N/A	1.12764	AT2G27402	At2g27402 [Source:UniProtKB/TrEMBL;Acc:Q8GX30]	#N/A	#N/A	#N/A	2.04929	#N/A	#N/A
AT1G19940	7	-1.38334	#N/A	#N/A	1.12865	AtGH9B5	Endoglucanase 2 [Source:UniProtKB/Swiss-Prot;Acc:Q9FXI9]	#N/A	#N/A	#N/A	#N/A	#N/A	#N/A
AT4G27520	3	-0.518618	#N/A	0.697357	1.13021	ENODL2	Early nodulin-like protein 2 [Source:UniProtKB/Swiss-Prot;Acc:Q9T076]	#N/A	#N/A	#N/A	-1.85779	#N/A	#N/A
AT4G33020	3	#N/A	#N/A	#N/A	1.13044	ZIP9	ZIP9 [Source:UniProtKB/TrEMBL;Acc:A0A384L3U2]	0.946354	1.6973	#N/A	#N/A	#N/A	#N/A
AT2G22470	3	#N/A	#N/A	#N/A	1.13236	AGP2	Classical arabinogalactan protein 2 [Source:UniProtKB/Swiss-Prot;Acc:Q9SJY7]	#N/A	#N/A	#N/A	#N/A	#N/A	#N/A
AT4G24700	7	-1.20548	-0.863026	0.790509	1.13296	AT4G24700	Uncharacterized protein At4g24700 [Source:UniProtKB/TrEMBL;Acc:Q9SB65]	1.52185	#N/A	#N/A	#N/A	#N/A	#N/A
AT3G45140	4	-1.13111	#N/A	#N/A	1.13361	LOX2	Lipoxygenase 2, chloroplastic [Source:UniProtKB/Swiss-Prot;Acc:P38418]	#N/A	#N/A	1.93787	#N/A	#N/A	#N/A
AT3G27060	4	-1.32246	#N/A	#N/A	1.13754	TSO2	TSO2 [Source:UniProtKB/TrEMBL;Acc:A0A178VJE9]	#N/A	#N/A	#N/A	1.40741	#N/A	#N/A
AT2G05940	4	-1.17764	#N/A	#N/A	1.13871	RIPK	Serine/threonine-protein kinase RIPK [Source:UniProtKB/Swiss-Prot;Acc:Q9ZUF4]	#N/A	#N/A	#N/A	#N/A	#N/A	#N/A
AT1G24020	4	-1.27821	-0.359649	#N/A	1.14032	MLP423	MLP-like protein 423 [Source:UniProtKB/Swiss-Prot;Acc:Q93VR4]	#N/A	1.47044	#N/A	2.07657	#N/A	#N/A
AT5G38430	3	-0.662706	#N/A	0.724478	1.14099	RBCS-1B	Ribulose bisphosphate carboxylase small chain 1B, chloroplastic [Source:UniProtKB/Swiss-Prot;Acc:P10796]	#N/A	#N/A	#N/A	#N/A	#N/A	#N/A
AT3G60890	7	-1.5677	-1.1306	0.70557	1.14267	ZPR2	Binding protein [Source:UniProtKB/TrEMBL;Acc:B3H6W5]	#N/A	#N/A	#N/A	#N/A	#N/A	#N/A
AT3G02610	3	#N/A	#N/A	1.45458	1.14756	AT3G02610	Plant stearoyl-acyl-carrier desaturase family protein [Source:UniProtKB/TrEMBL;Acc:A0A178V7P2]	#N/A	#N/A	#N/A	#N/A	#N/A	#N/A
AT4G15480	4	-1.49579	-0.831533	#N/A	1.14822	UGT84A1	UDP-glycosyltransferase 84A1 [Source:UniProtKB/Swiss-Prot;Acc:Q5XF20]	0.974058	#N/A	#N/A	#N/A	#N/A	#N/A
AT3G23170	1	#N/A	0.927146	#N/A	1.14892	AT3G23170	At3g23170 [Source:UniProtKB/TrEMBL;Acc:Q9LTD3]	#N/A	#N/A	#N/A	#N/A	#N/A	#N/A
AT5G47910	3	#N/A	#N/A	#N/A	1.15014	RBOHD	Respiratory burst oxidase homolog protein D [Source:UniProtKB/Swiss-Prot;Acc:Q9FIJ0]	#N/A	#N/A	#N/A	#N/A	#N/A	#N/A
AT2G23810	1	#N/A	#N/A	#N/A	1.15136	TET8	TET8 [Source:UniProtKB/TrEMBL;Acc:A0A178VYI5]	#N/A	#N/A	#N/A	-2.21595	#N/A	#N/A
AT3G50170	7	-1.36714	-0.845646	#N/A	1.15191	AT3G50170	Transmembrane protein, putative (DUF247) [Source:UniProtKB/TrEMBL;Acc:Q9S7S4]	0.845549	#N/A	#N/A	#N/A	#N/A	#N/A
AT4G33790	4	-1.66666	-0.937901	0.424497	1.15326	FAR3	Fatty acyl-CoA reductase 3 [Source:UniProtKB/Swiss-Prot;Acc:Q93ZB9]	#N/A	#N/A	#N/A	#N/A	#N/A	#N/A
AT3G26960	7	-1.50517	-1.02013	0.670465	1.15551	AT3G26960	Pollen Ole e 1 allergen and extensin family protein [Source:UniProtKB/TrEMBL;Acc:F4JEV5]	0.956135	#N/A	#N/A	#N/A	#N/A	#N/A
AT5G03790	4	-1.5591	#N/A	#N/A	1.15695	ATHB-51	Putative homeobox-leucine zipper protein ATHB-51 [Source:UniProtKB/Swiss-Prot;Acc:Q9LZR0]	#N/A	#N/A	#N/A	#N/A	#N/A	#N/A
AT1G10640	4	-1.0567	#N/A	#N/A	1.15776	AT1G10640	Pectin lyase-like superfamily protein [Source:UniProtKB/TrEMBL;Acc:F4I5U6]	#N/A	#N/A	#N/A	1.10451	#N/A	#N/A
AT3G29630	4	#N/A	#N/A	#N/A	1.15997	UGT79B4	AT3G29630.1 (Fragment) [Source:UniProtKB/TrEMBL;Acc:A0A0K1SB51]	#N/A	#N/A	#N/A	#N/A	#N/A	#N/A
AT4G04610	4	-1.25398	#N/A	#N/A	1.16305	36982	5'-adenylylsulfate reductase 1, chloroplastic [Source:UniProtKB/Swiss-Prot;Acc:P92979]	#N/A	#N/A	#N/A	2.2984	#N/A	#N/A
AT1G06350	4	-1.32006	-0.635195	#N/A	1.16385	AT1G06350	Delta-9 desaturase-like 4 protein [Source:UniProtKB/Swiss-Prot;Acc:Q9LMI4]	0.905575	#N/A	#N/A	#N/A	#N/A	#N/A
AT4G13210	4	-1.63469	-0.649929	#N/A	1.16425	AT4G13210	Putative pectate lyase 14 [Source:UniProtKB/Swiss-Prot;Acc:Q9SVQ6]	1.33935	2.30043	#N/A	#N/A	#N/A	#N/A
AT2G30432	7	-1.59768	-1.03524	0.602071	1.16451	TCL1	TCL1 [Source:UniProtKB/TrEMBL;Acc:A0A178VV20]	#N/A	#N/A	#N/A	#N/A	#N/A	#N/A
AT4G39950	4	-1.34281	#N/A	#N/A	1.16478	CYP79B2	cytochrome P450, family 79, subfamily B, polypeptide 2 [Source:TAIR;Acc:AT4G39950]	#N/A	#N/A	1.61744	#N/A	#N/A	#N/A
AT1G54215	4	-1.25182	#N/A	#N/A	1.16682	AT1G54215	Proline-rich family protein [Source:UniProtKB/TrEMBL;Acc:Q3ECQ3]	#N/A	#N/A	#N/A	#N/A	#N/A	#N/A
AT2G29500	4	-1.32346	#N/A	#N/A	1.1672	HSP17.6B	17.6 kDa class I heat shock protein 2 [Source:UniProtKB/Swiss-Prot;Acc:Q9ZW31]	#N/A	#N/A	#N/A	#N/A	#N/A	#N/A
AT3G29410	7	-1.59846	-0.885352	#N/A	1.17388	TPS25	Terpenoid synthase 25 [Source:UniProtKB/Swiss-Prot;Acc:Q9LIA1]	#N/A	#N/A	#N/A	#N/A	#N/A	#N/A
AT1G26600	3	#N/A	-0.727023	1.65181	1.17525	CLE9	CLAVATA3/ESR-RELATED 9 [Source:TAIR;Acc:AT1G26600]	#N/A	#N/A	#N/A	#N/A	#N/A	#N/A
AT4G12870	4	-1.50071	-0.561527	#N/A	1.17561	AT4G12870	Gamma interferon responsive lysosomal thiol (GILT) reductase family protein [Source:UniProtKB/TrEMBL;Acc:Q8VY56]	1.14742	#N/A	#N/A	#N/A	#N/A	#N/A
AT2G46640	7	-1.35105	-0.942628	0.767732	1.17615	AT2G46640	unknown protein; Ha. [Source:TAIR;Acc:AT2G46640]	1.0216	#N/A	#N/A	#N/A	#N/A	#N/A
AT5G24150	3	-0.718092	#N/A	0.745754	1.1832	SQE5	Squalene epoxidase 5 [Source:UniProtKB/Swiss-Prot;Acc:O65404]	0.994747	#N/A	#N/A	#N/A	#N/A	#N/A
AT4G39700	7	-1.0963	#N/A	#N/A	1.18364	HIPP23	Heavy metal-associated isoprenylated plant protein 23 [Source:UniProtKB/Swiss-Prot;Acc:O65657]	#N/A	#N/A	#N/A	#N/A	#N/A	#N/A
AT2G21320	4	-0.975597	#N/A	#N/A	1.1838	BBX18	B-box zinc finger protein 18 [Source:UniProtKB/Swiss-Prot;Acc:Q9SJU5]	1.16172	#N/A	#N/A	#N/A	#N/A	#N/A
AT1G69530	4	#N/A	#N/A	#N/A	1.18944	ATEXPA1	Expansin [Source:UniProtKB/TrEMBL;Acc:C0Z241]	#N/A	#N/A	#N/A	0.764907	#N/A	#N/A
AT3G51750	3	#N/A	#N/A	#N/A	1.19029	AT3G51750	Uncharacterized protein At3g51750 [Source:UniProtKB/TrEMBL;Acc:Q9SCT3]	#N/A	#N/A	#N/A	#N/A	#N/A	#N/A
AT2G44300	4	-1.22052	-0.667344	0.637327	1.19051	AT2G44300	At2g44300 [Source:UniProtKB/TrEMBL;Acc:O64865]	0.702564	#N/A	#N/A	#N/A	#N/A	#N/A
AT5G49770	9	-2.30475	-1.21206	#N/A	1.19298	AT5G49770	Probable leucine-rich repeat receptor-like protein kinase At5g49770 [Source:UniProtKB/Swiss-Prot;Acc:Q9LT96]	1.28439	#N/A	#N/A	#N/A	#N/A	#N/A
AT3G30460	4	#N/A	#N/A	#N/A	1.19507	AT3G30460	RING/U-box superfamily protein [Source:UniProtKB/TrEMBL;Acc:A0A1I9LPW5]	#N/A	#N/A	#N/A	#N/A	#N/A	#N/A
AT3G46620	1	#N/A	#N/A	#N/A	1.19656	RDUF1	E3 ubiquitin-protein ligase RDUF1 [Source:UniProtKB/Swiss-Prot;Acc:Q9SNB6]	#N/A	#N/A	#N/A	-1.57966	#N/A	#N/A
AT1G35290	4	-2.02295	-1.23659	#N/A	1.20228	ALT1	Acyl-acyl carrier protein thioesterase ATL1, chloroplastic [Source:UniProtKB/Swiss-Prot;Acc:Q9C7I5]	#N/A	#N/A	#N/A	#N/A	#N/A	#N/A
AT5G15160	7	-1.36357	-1.08544	0.931594	1.20973	PRE2	Transcription factor PRE2 [Source:UniProtKB/Swiss-Prot;Acc:Q9LXG5]	1.09193	#N/A	0.739708	#N/A	#N/A	#N/A
AT5G17030	7	-1.56666	-1.37091	1.01514	1.21089	UGT78D3	UGT78D3 [Source:UniProtKB/TrEMBL;Acc:A0A384LMC1]	0.862331	#N/A	#N/A	#N/A	#N/A	#N/A
AT1G26770	7	-1.35686	-1.00953	#N/A	1.21093	ATEXPA10	Expansin [Source:UniProtKB/TrEMBL;Acc:F4HPC1]	1.2301	#N/A	#N/A	#N/A	#N/A	#N/A
AT4G29610	1	#N/A	2.69259	#N/A	1.21175	CDA6	Cytidine deaminase 6 [Source:UniProtKB/Swiss-Prot;Acc:Q9SU86]	#N/A	#N/A	#N/A	#N/A	#N/A	#N/A
AT4G13410	4	-1.45768	#N/A	#N/A	1.21208	CSLA15	Probable glucomannan 4-beta-mannosyltransferase 15 [Source:UniProtKB/Swiss-Prot;Acc:Q9T0L2]	0.931393	#N/A	#N/A	#N/A	#N/A	#N/A
AT5G49280	3	#N/A	#N/A	#N/A	1.21227	AT5G49280	At5g49280 [Source:UniProtKB/TrEMBL;Acc:Q9FJ12]	#N/A	#N/A	#N/A	-2.40339	#N/A	#N/A
AT1G13420	9	-2.7499	-0.976697	#N/A	1.21394	SOT8	Cytosolic sulfotransferase 8 [Source:UniProtKB/Swiss-Prot;Acc:Q9FX56]	#N/A	#N/A	#N/A	#N/A	#N/A	#N/A
AT4G17680	4	-1.34654	-0.626573	0.494704	1.21467	AT4G17680	SBP (S-ribonuclease binding protein) family protein [Source:UniProtKB/TrEMBL;Acc:Q8L7G9]	#N/A	#N/A	#N/A	#N/A	#N/A	#N/A
AT1G53070	4	-1.32176	-0.644042	0.537493	1.21521	AT1G53070	Lectin-like protein At1g53070 [Source:UniProtKB/Swiss-Prot;Acc:Q9LNN2]	0.714351	#N/A	#N/A	1.87672	#N/A	#N/A
AT5G02490	4	-1.65531	-0.704722	#N/A	1.21656	MED37D	Probable mediator of RNA polymerase II transcription subunit 37c [Source:UniProtKB/Swiss-Prot;Acc:P22954]	#N/A	#N/A	#N/A	1.24042	#N/A	#N/A
AT2G40390	3	#N/A	#N/A	#N/A	1.22473	AT2G40390	Neuronal PAS domain protein [Source:UniProtKB/TrEMBL;Acc:Q6DR18]	#N/A	#N/A	#N/A	#N/A	#N/A	#N/A
AT4G16610	3	#N/A	#N/A	1.59096	1.22492	AT4G16610	C2H2-like zinc finger protein [Source:UniProtKB/TrEMBL;Acc:O23504]	#N/A	#N/A	#N/A	#N/A	#N/A	#N/A
AT4G38215	4	-1.52721	#N/A	#N/A	1.22493	AT4G38215	other RNA [Source:TAIR;Acc:AT4G38215]	#N/A	#N/A	#N/A	#N/A	#N/A	#N/A
AT2G45040	1	#N/A	#N/A	#N/A	1.22943	4MMP	Metalloendoproteinase 4-MMP [Source:UniProtKB/Swiss-Prot;Acc:Q8GWW6]	#N/A	#N/A	#N/A	#N/A	#N/A	#N/A
AT5G27350	3	#N/A	#N/A	#N/A	1.23219	SFP1	Sugar transporter ERD6-like 17 [Source:UniProtKB/Swiss-Prot;Acc:Q94CI7]	#N/A	#N/A	#N/A	#N/A	#N/A	#N/A
AT1G55210	4	-1.18523	-0.582825	0.630343	1.23274	DIR20	Dirigent protein 20 [Source:UniProtKB/Swiss-Prot;Acc:Q9C891]	0.90183	#N/A	#N/A	1.60399	#N/A	#N/A
AT5G20700	4	-0.972267	#N/A	#N/A	1.23427	FLZ14	FCS-Like Zinc finger 14 [Source:UniProtKB/Swiss-Prot;Acc:Q8GYX2]	#N/A	#N/A	#N/A	0.797705	#N/A	#N/A
AT3G25640	4	-1.03026	#N/A	#N/A	1.23496	AT3G25640	Protein of unknown function, DUF617 [Source:TAIR;Acc:AT3G25640]	#N/A	#N/A	0.77837	#N/A	#N/A	#N/A
AT1G50560	4	-1.23005	#N/A	#N/A	1.23854	CYP705A25	Cytochrome P450, family 705, subfamily A, polypeptide 25 [Source:UniProtKB/TrEMBL;Acc:Q9LPS6]	#N/A	#N/A	#N/A	#N/A	#N/A	#N/A
AT1G53541	4	-1.83855	#N/A	#N/A	1.23979	AT1G53541	unknown protein; Ha. [Source:TAIR;Acc:AT1G53541]	#N/A	#N/A	#N/A	#N/A	#N/A	#N/A
AT1G74460	3	-0.855713	-0.616036	1.00094	1.24062	AT1G74460	GDSL esterase/lipase At1g74460 [Source:UniProtKB/Swiss-Prot;Acc:Q9CA68]	#N/A	#N/A	#N/A	#N/A	#N/A	#N/A
AT1G78206	4	-1.1614	#N/A	#N/A	1.2415	MIR775A	MIR775a; miRNA [Source:TAIR;Acc:AT1G78206]	#N/A	#N/A	#N/A	#N/A	#N/A	#N/A
AT1G69526	4	-1.30102	#N/A	#N/A	1.24293	AT1G69526	S-adenosyl-L-methionine-dependent methyltransferases superfamily protein [Source:UniProtKB/TrEMBL;Acc:F4I261]	#N/A	#N/A	#N/A	#N/A	#N/A	#N/A
AT1G13650	3	#N/A	#N/A	#N/A	1.25116	AT1G13650	At1g13650 [Source:UniProtKB/TrEMBL;Acc:A2RVL9]	1.14745	#N/A	#N/A	#N/A	#N/A	#N/A
AT5G59130	3	-0.615196	#N/A	0.824124	1.25272	SBT4.11	Subtilisin-like protease SBT4.11 [Source:UniProtKB/Swiss-Prot;Acc:Q9FIG1]	1.09681	#N/A	#N/A	#N/A	#N/A	#N/A
AT5G59320	7	-1.45602	-0.905266	#N/A	1.25463	LTP3	Non-specific lipid-transfer protein 3 [Source:UniProtKB/Swiss-Prot;Acc:Q9LLR7]	#N/A	#N/A	#N/A	#N/A	#N/A	#N/A
AT3G20557	3	#N/A	#N/A	1.37736	1.2551	VUP3	Vascular-related unknown protein 3 [Source:UniProtKB/Swiss-Prot;Acc:Q56YT7]	#N/A	#N/A	#N/A	#N/A	#N/A	#N/A
AT1G10370	7	-1.72608	-1.33617	0.865654	1.25557	GSTU17	Glutathione S-transferase U17 [Source:UniProtKB/Swiss-Prot;Acc:Q9FUS8]	1.4989	#N/A	#N/A	#N/A	#N/A	#N/A
AT5G48400	3	#N/A	#N/A	1.21628	1.25885	GLR1.2	Glutamate receptor 1.2 [Source:UniProtKB/Swiss-Prot;Acc:Q9LV72]	#N/A	#N/A	#N/A	#N/A	#N/A	#N/A
AT5G46730	4	-1.04562	#N/A	#N/A	1.2597	AT5G46730	Glycine-rich protein [Source:UniProtKB/TrEMBL;Acc:Q7Y218]	#N/A	#N/A	#N/A	#N/A	#N/A	#N/A
AT5G39610	3	1.12811	1.13004	#N/A	1.26285	NAC92	NAC domain-containing protein 92 [Source:UniProtKB/Swiss-Prot;Acc:Q9FKA0]	#N/A	#N/A	#N/A	-2.94789	#N/A	#N/A
AT2G06200	7	-1.61261	-1.04925	0.704835	1.2682	AtGRF6	growth-regulating factor 6 [Source:TAIR;Acc:AT2G06200]	0.688885	#N/A	#N/A	#N/A	#N/A	#N/A
AT4G02360	4	-1.05977	#N/A	#N/A	1.26836	AT4G02360	T14P8.17 [Source:UniProtKB/TrEMBL;Acc:O81297]	#N/A	#N/A	#N/A	#N/A	#N/A	#N/A
AT2G02850	3	-0.970762	#N/A	#N/A	1.26938	ARPN	Basic blue protein [Source:UniProtKB/Swiss-Prot;Acc:Q8LG89]	0.758467	#N/A	#N/A	#N/A	#N/A	#N/A
AT3G10185	3	#N/A	#N/A	#N/A	1.27212	AT3G10185	Gibberellin-regulated family protein [Source:TAIR;Acc:AT3G10185]	#N/A	#N/A	#N/A	#N/A	#N/A	#N/A
AT2G35290	1	#N/A	#N/A	#N/A	1.27329	AT2G35290	At2g35290 [Source:UniProtKB/TrEMBL;Acc:Q8GWV0]	#N/A	#N/A	#N/A	-1.80058	#N/A	#N/A
AT1G32270	3	-1.02099	#N/A	#N/A	1.27406	SYP24	Putative syntaxin-24 [Source:UniProtKB/Swiss-Prot;Acc:Q9C615]	#N/A	#N/A	#N/A	#N/A	#N/A	#N/A
AT4G34650	3	#N/A	#N/A	#N/A	1.27901	SQS2	Inactive squalene synthase 2 [Source:UniProtKB/Swiss-Prot;Acc:O65688]	#N/A	1.29213	#N/A	#N/A	#N/A	#N/A
AT3G03530	4	#N/A	#N/A	#N/A	1.28505	NPC4	Non-specific phospholipase C4 [Source:UniProtKB/Swiss-Prot;Acc:Q9SRQ7]	#N/A	#N/A	#N/A	#N/A	#N/A	#N/A
AT5G42650	1	#N/A	#N/A	#N/A	1.2852	CYP74A	Allene oxide synthase, chloroplastic [Source:UniProtKB/Swiss-Prot;Acc:Q96242]	#N/A	#N/A	#N/A	#N/A	#N/A	#N/A
AT5G37980	7	-2.55612	-2.46805	1.19984	1.28791	AT5G37980	Allyl alcohol dehydrogenase; NADP-dependent oxidoreductase-like protein [Source:UniProtKB/TrEMBL;Acc:Q9FKC9]	1.50215	#N/A	#N/A	#N/A	#N/A	#N/A
AT3G26610	3	#N/A	#N/A	#N/A	1.29435	AT3G26610	Pectin lyase-like superfamily protein [Source:UniProtKB/TrEMBL;Acc:Q38958]	#N/A	#N/A	#N/A	#N/A	#N/A	#N/A
AT1G17745	4	-1.66094	-0.818432	#N/A	1.29518	PGDH	D-3-phosphoglycerate dehydrogenase [Source:TAIR;Acc:AT1G17745]	#N/A	#N/A	#N/A	1.16421	#N/A	#N/A
AT4G26950	7	-1.8247	-1.27558	#N/A	1.30331	AT4G26950	At4g26950 [Source:UniProtKB/TrEMBL;Acc:Q9SZ34]	0.918193	#N/A	#N/A	#N/A	#N/A	#N/A
AT3G46940	4	-1.7388	-0.416829	#N/A	1.30578	DUT1	dUTP-PYROPHOSPHATASE-LIKE 1 [Source:UniProtKB/TrEMBL;Acc:A0A1I9LM85]	#N/A	#N/A	#N/A	1.17336	#N/A	#N/A
AT3G20083	3	#N/A	#N/A	1.25322	1.31164	None	None	#N/A	#N/A	#N/A	#N/A	#N/A	#N/A
AT5G56540	1	#N/A	1.89151	#N/A	1.31482	AGP14	Arabinogalactan peptide 14 [Source:UniProtKB/Swiss-Prot;Acc:Q9LVC0]	#N/A	#N/A	#N/A	#N/A	#N/A	#N/A
AT1G28600	3	#N/A	#N/A	1.12824	1.31682	AT1G28600	GDSL esterase/lipase At1g28600 [Source:UniProtKB/Swiss-Prot;Acc:Q94F40]	#N/A	#N/A	#N/A	#N/A	#N/A	#N/A
AT3G16130	4	-1.45824	#N/A	#N/A	1.32033	ATROPGEF13	RHO guanyl-nucleotide exchange factor 13 [Source:TAIR;Acc:AT3G16130]	#N/A	#N/A	#N/A	#N/A	#N/A	#N/A
AT1G08290	4	-1.18468	#N/A	#N/A	1.32046	WIP3	Zinc finger protein WIP3 [Source:UniProtKB/Swiss-Prot;Acc:Q9SGD1]	#N/A	#N/A	#N/A	#N/A	#N/A	#N/A
AT5G49480	3	-0.892972	#N/A	#N/A	1.32402	ATCP1	Calcium-binding protein CP1 [Source:UniProtKB/Swiss-Prot;Acc:Q9FDX6]	#N/A	#N/A	#N/A	#N/A	#N/A	#N/A
AT4G29110	3	#N/A	#N/A	#N/A	1.32421	AT4G29110	At4g29110 [Source:UniProtKB/TrEMBL;Acc:Q9SZE0]	0.673752	#N/A	#N/A	#N/A	#N/A	#N/A
AT5G12110	4	-1.47336	#N/A	#N/A	1.32502	AT5G12110	At5g12110 [Source:UniProtKB/TrEMBL;Acc:Q29PY2]	#N/A	#N/A	#N/A	#N/A	#N/A	#N/A
AT2G35658	3	#N/A	#N/A	#N/A	1.32541	AT2G35658	unknown protein; FUNCTIONS IN: molecular_function unknown; INVOLVED IN: biological_process unknown; LOCATED IN: cellular_component unknown; BEST Arabidopsis thaliana protein match is: unknown protein (TAIR:AT4G16840.1); Ha. [Source:TAIR;Acc:AT2G35658]	#N/A	#N/A	#N/A	#N/A	#N/A	#N/A
AT3G15720	4	-1.20171	#N/A	#N/A	1.32665	AT3G15720	Probable polygalacturonase At3g15720 [Source:UniProtKB/Swiss-Prot;Acc:Q9LW07]	#N/A	#N/A	#N/A	#N/A	#N/A	#N/A
AT2G30830	3	#N/A	-1.02256	1.47341	1.32691	AT2G30830	2-oxoglutarate (2OG) and Fe(II)-dependent oxygenase superfamily protein [Source:UniProtKB/TrEMBL;Acc:O80850]	1.10286	#N/A	#N/A	#N/A	#N/A	#N/A
AT5G13940	3	#N/A	-0.729984	1.40166	1.32815	AT5G13940	Aminopeptidase [Source:UniProtKB/TrEMBL;Acc:F4K5D9]	-2.40996	-2.40424	-2.87492	#N/A	#N/A	#N/A
AT1G23205	7	-1.21508	-0.904456	1.01766	1.32829	AT1G23205	At1g23205 [Source:UniProtKB/TrEMBL;Acc:O49297]	0.874708	#N/A	#N/A	2.01069	#N/A	#N/A
AT3G61820	4	-1.22138	#N/A	#N/A	1.32908	AT3G61820	Eukaryotic aspartyl protease family protein [Source:UniProtKB/TrEMBL;Acc:Q9M356]	#N/A	#N/A	#N/A	1.75635	#N/A	#N/A
AT3G29633	3	#N/A	#N/A	1.25787	1.33021	AT3G29633	unknown protein; Ha. [Source:TAIR;Acc:AT3G29633]	#N/A	#N/A	#N/A	#N/A	#N/A	#N/A
AT5G10572	4	-1.26001	#N/A	#N/A	1.33216	SNOR77	SNOR77; snoRNA [Source:TAIR;Acc:AT5G10572]	#N/A	#N/A	#N/A	#N/A	#N/A	#N/A
AT1G73600	4	-1.23282	-0.674712	0.774162	1.33227	AT1G73600	S-adenosyl-L-methionine-dependent methyltransferases superfamily protein [Source:TAIR;Acc:AT1G73600]	#N/A	#N/A	#N/A	1.99541	#N/A	#N/A
AT1G20510	1	#N/A	1.53059	#N/A	1.3333	4CLL5	4-coumarate--CoA ligase-like 5 [Source:UniProtKB/Swiss-Prot;Acc:Q84P21]	#N/A	#N/A	#N/A	-2.10552	#N/A	#N/A
AT4G18630	4	-1.33888	#N/A	#N/A	1.3358	AT4G18630	Uncharacterized protein At4g18630/F28A21_40 [Source:UniProtKB/TrEMBL;Acc:Q8GYP4]	0.788031	#N/A	#N/A	#N/A	#N/A	#N/A
AT5G51210	3	-0.865178	#N/A	#N/A	1.33659	OL3	OLEO3 [Source:UniProtKB/TrEMBL;Acc:A0A384LN43]	1.09759	2.82803	#N/A	#N/A	#N/A	#N/A
AT1G43605	4	-2.19164	-0.959575	#N/A	1.33696	AT1G43605	None	#N/A	#N/A	#N/A	#N/A	#N/A	#N/A
AT5G39220	4	-1.26747	-0.571606	0.643578	1.33944	AT5G39220	Alpha/beta-Hydrolases superfamily protein [Source:UniProtKB/TrEMBL;Acc:Q84JL7]	0.716786	#N/A	#N/A	1.491	#N/A	#N/A
AT4G01190	4	-1.38403	#N/A	#N/A	1.34142	ATPIPK10	phosphatidylinositol phosphate kinase 10 [Source:TAIR;Acc:AT4G01190]	0.829037	#N/A	#N/A	#N/A	#N/A	#N/A
AT5G59305	4	-2.3547	-1.2011	#N/A	1.34307	CLE46	CLAVATA3/ESR (CLE)-related protein 46 [Source:UniProtKB/Swiss-Prot;Acc:Q8LDN4]	#N/A	#N/A	#N/A	#N/A	#N/A	#N/A
AT5G14760	3	#N/A	#N/A	1.3811	1.34655	AO	L-aspartate oxidase, chloroplastic [Source:UniProtKB/Swiss-Prot;Acc:Q94AY1]	-1.58751	-1.65817	-2.24358	0.851535	#N/A	#N/A
AT5G52390	4	-1.41051	-0.791625	#N/A	1.34829	AT5G52390	PAR1 protein [Source:UniProtKB/TrEMBL;Acc:Q9FHC1]	2.10963	2.4237	#N/A	#N/A	#N/A	#N/A
AT1G61930	7	-1.55671	-1.15796	0.9505	1.34925	AT1G61930	At1g61930 [Source:UniProtKB/TrEMBL;Acc:O80698]	#N/A	#N/A	#N/A	#N/A	#N/A	#N/A
AT3G06890	4	-1.21864	#N/A	#N/A	1.34971	AT3G06890	At3g06890 [Source:UniProtKB/TrEMBL;Acc:Q9M910]	#N/A	#N/A	#N/A	#N/A	#N/A	#N/A
AT3G57950	3	-0.743609	#N/A	0.564525	1.35047	AT3G57950	At3g57950 [Source:UniProtKB/TrEMBL;Acc:Q9M2Q3]	1.71335	#N/A	#N/A	#N/A	#N/A	1.128
AT5G42860	7	-1.70764	-0.998131	0.641168	1.35068	AT5G42860	Emb [Source:UniProtKB/TrEMBL;Acc:Q9FMN3]	#N/A	#N/A	#N/A	#N/A	#N/A	#N/A
AT2G31380	7	-1.39569	-0.840441	#N/A	1.35675	BBX25	B-box zinc finger protein 25 [Source:UniProtKB/Swiss-Prot;Acc:Q9SID1]	2.47769	#N/A	#N/A	#N/A	#N/A	#N/A
AT2G28500	3	-0.924933	#N/A	#N/A	1.35821	LBD11	LOB domain-containing protein 11 [Source:UniProtKB/Swiss-Prot;Acc:Q9SK08]	#N/A	#N/A	#N/A	#N/A	#N/A	#N/A
AT5G07990	7	-2.38128	-2.15422	1.13718	1.36424	CYP75B1	TT7 [Source:UniProtKB/TrEMBL;Acc:A0A178UNZ9]	1.02701	#N/A	#N/A	2.40373	#N/A	#N/A
AT4G04830	4	-2.26192	-1.05369	#N/A	1.36584	MSRB5	Peptide methionine sulfoxide reductase B5 [Source:UniProtKB/Swiss-Prot;Acc:Q9ZS91]	1.42842	#N/A	#N/A	#N/A	#N/A	#N/A
AT5G45860	4	-1.47566	#N/A	#N/A	1.36594	PYL11	Abscisic acid receptor PYL11 [Source:UniProtKB/Swiss-Prot;Acc:Q9FJ50]	#N/A	#N/A	#N/A	#N/A	#N/A	#N/A
AT5G09730	3	#N/A	#N/A	#N/A	1.37137	BXL3	Beta-D-xylosidase 3 [Source:UniProtKB/Swiss-Prot;Acc:Q9LXD6]	0.97853	#N/A	#N/A	#N/A	#N/A	#N/A
AT1G72260	3	-0.812599	#N/A	#N/A	1.37527	THI2.1	Thionin-2.1 [Source:UniProtKB/Swiss-Prot;Acc:Q42596]	1.22746	#N/A	#N/A	#N/A	#N/A	#N/A
AT5G66390	3	-0.571214	#N/A	1.11927	1.37598	PER72	Peroxidase [Source:UniProtKB/TrEMBL;Acc:Q0WT45]	1.70917	#N/A	2.09494	#N/A	#N/A	#N/A
AT3G48450	1	#N/A	#N/A	#N/A	1.37816	AT3G48450	At3g48450 [Source:UniProtKB/TrEMBL;Acc:Q8LCF4]	-2.21069	-1.07835	-2.64965	#N/A	#N/A	#N/A
AT3G44490	4	-1.31473	#N/A	#N/A	1.38104	HDA17	Histone deacetylase 17 [Source:UniProtKB/Swiss-Prot;Acc:Q9LXN8]	#N/A	#N/A	#N/A	#N/A	#N/A	#N/A
AT2G46685	4	-1.23326	#N/A	#N/A	1.38248	MIR166A	MIR166/MIR166A; miRNA [Source:TAIR;Acc:AT2G46685]	#N/A	#N/A	#N/A	#N/A	#N/A	#N/A
AT4G01080	4	-1.36345	-0.529022	0.554949	1.38938	TBL26	Mannan O-acetyltransferase 4 [Source:UniProtKB/TrEMBL;Acc:A0A346P851]	1.01248	#N/A	#N/A	1.55219	#N/A	#N/A
AT2G41312	7	-1.86532	-1.80144	1.32611	1.38999	AT2G41312	other RNA [Source:TAIR;Acc:AT2G41312]	#N/A	#N/A	#N/A	#N/A	#N/A	#N/A
AT5G65870	3	-0.797419	#N/A	#N/A	1.39094	PSK5	Phytosulfokines 5 [Source:UniProtKB/Swiss-Prot;Acc:Q9FEB4]	#N/A	#N/A	#N/A	#N/A	#N/A	#N/A
AT4G16640	1	#N/A	1.39934	#N/A	1.39361	1MMP	Metalloendoproteinase 1-MMP [Source:UniProtKB/Swiss-Prot;Acc:O23507]	#N/A	#N/A	#N/A	#N/A	#N/A	#N/A
AT3G52370	7	-1.92004	-1.16711	0.641701	1.39463	FLA15	FASCICLIN-like arabinogalactan protein 15 [Source:UniProtKB/TrEMBL;Acc:A0A1I9LLN6]	#N/A	#N/A	#N/A	#N/A	#N/A	#N/A
AT3G46650	3	#N/A	#N/A	#N/A	1.40019	AT3G46650	UDP-Glycosyltransferase superfamily protein [Source:UniProtKB/TrEMBL;Acc:F4J962]	#N/A	#N/A	#N/A	#N/A	#N/A	#N/A
AT3G14395	4	-1.874	-0.832816	#N/A	1.40098	AT3G14395	At3g14395 [Source:UniProtKB/TrEMBL;Acc:Q8L923]	#N/A	#N/A	#N/A	#N/A	#N/A	#N/A
AT5G47920	4	-1.29098	#N/A	#N/A	1.40333	AT5G47920	Emb [Source:UniProtKB/TrEMBL;Acc:Q9FII9]	#N/A	#N/A	#N/A	#N/A	#N/A	#N/A
AT4G34150	1	#N/A	#N/A	#N/A	1.41087	AT4G34150	AT4g34150/F28A23_90 [Source:UniProtKB/TrEMBL;Acc:Q945K9]	#N/A	#N/A	#N/A	-1.86602	#N/A	#N/A
AT2G41480	4	-1.55673	#N/A	#N/A	1.41931	PER25	Peroxidase 25 [Source:UniProtKB/Swiss-Prot;Acc:O80822]	#N/A	#N/A	#N/A	#N/A	#N/A	#N/A
AT5G18270	1	#N/A	1.3598	#N/A	1.41976	ANAC087	NAC domain-containing protein 87 [Source:UniProtKB/Swiss-Prot;Acc:Q9FK44]	#N/A	#N/A	2.30955	#N/A	#N/A	#N/A
AT3G61220	3	#N/A	-0.998707	1.44628	1.42248	AT3G61220	NAD(P)-binding Rossmann-fold superfamily protein [Source:UniProtKB/TrEMBL;Acc:A0A1I9LNT2]	1.49288	#N/A	#N/A	#N/A	#N/A	#N/A
AT1G53542	4	-1.46123	#N/A	#N/A	1.42564	AT1G53542	At1g53545 [Source:UniProtKB/TrEMBL;Acc:Q84WL5]	#N/A	#N/A	#N/A	#N/A	#N/A	#N/A
AT2G12462	4	-1.70001	-0.829214	0.555537	1.42634	AT2G12462	Sterile alpha motif (SAM) domain protein [Source:UniProtKB/TrEMBL;Acc:Q1G3Q5]	#N/A	#N/A	#N/A	#N/A	#N/A	#N/A
AT1G77520	4	-1.8014	-0.573593	#N/A	1.42814	AT1G77520	O-methyltransferase family protein [Source:UniProtKB/TrEMBL;Acc:Q9CAQ4]	1.13561	1.58646	0.742446	#N/A	#N/A	#N/A
AT5G03435	1	#N/A	2.35303	#N/A	1.43604	AT5G03435	Anthranilate phosphoribosyltransferase-like protein [Source:UniProtKB/TrEMBL;Acc:Q9LZE5]	#N/A	#N/A	#N/A	#N/A	#N/A	#N/A
AT1G11190	1	#N/A	#N/A	#N/A	1.43839	ENDO1	ENDO1 [Source:UniProtKB/TrEMBL;Acc:A0A178WKD4]	-1.10097	#N/A	#N/A	-5.14634	#N/A	#N/A
AT1G22000	9	-2.33813	#N/A	#N/A	1.43943	AT1G22000	Putative F-box/FBD/LRR-repeat protein At1g22000 [Source:UniProtKB/Swiss-Prot;Acc:Q9LM63]	#N/A	#N/A	#N/A	#N/A	#N/A	#N/A
AT3G17130	3	#N/A	#N/A	1.4169	1.43948	AT3G17130	Plant invertase/pectin methylesterase inhibitor superfamily protein [Source:UniProtKB/TrEMBL;Acc:Q9LSN4]	#N/A	#N/A	#N/A	#N/A	#N/A	#N/A
AT3G21320	3	#N/A	#N/A	#N/A	1.44632	AT3G21320	EARLY FLOWERING protein [Source:UniProtKB/TrEMBL;Acc:Q5Q0C8]	-2.55424	-3.07515	#N/A	#N/A	#N/A	#N/A
AT2G23000	7	-1.28079	-0.772982	0.939112	1.44692	SCPL10	Scpl10 [Source:UniProtKB/TrEMBL;Acc:A0A178VYK6]	1.30185	#N/A	#N/A	#N/A	#N/A	#N/A
AT4G23680	4	-1.44614	#N/A	#N/A	1.44773	AT4G23680	AT4g23680/F9D16_150 [Source:UniProtKB/TrEMBL;Acc:Q9SUQ9]	1.39655	#N/A	#N/A	#N/A	#N/A	#N/A
AT1G20823	3	#N/A	#N/A	#N/A	1.45204	ATL80	RING-H2 finger protein ATL80 [Source:UniProtKB/Swiss-Prot;Acc:Q9LM69]	#N/A	#N/A	#N/A	#N/A	#N/A	#N/A
AT3G27270	7	-1.73485	-1.00445	#N/A	1.45468	AT3G27270	TRAM, LAG1 and CLN8 (TLC) lipid-sensing domain containing protein [Source:UniProtKB/TrEMBL;Acc:A0A1I9LNG5]	#N/A	#N/A	#N/A	#N/A	#N/A	#N/A
AT2G01580	3	#N/A	#N/A	#N/A	1.45745	AT2G01580	At2g01580 [Source:UniProtKB/TrEMBL;Acc:Q9ZVE8]	-1.6172	-1.7476	#N/A	#N/A	#N/A	#N/A
AT1G03820	4	-1.4891	#N/A	#N/A	1.45757	AT1G03820	At1g03820 [Source:UniProtKB/TrEMBL;Acc:Q9ZWA4]	#N/A	#N/A	#N/A	#N/A	#N/A	#N/A
AT4G17670	7	-1.29508	-0.829147	0.992566	1.4585	FLZ2	FCS-Like Zinc finger 2 [Source:UniProtKB/Swiss-Prot;Acc:Q8VZM9]	#N/A	#N/A	#N/A	#N/A	#N/A	#N/A
AT2G26290	3	#N/A	-1.1426	1.80964	1.46416	PBL12	Probable serine/threonine-protein kinase PBL12 [Source:UniProtKB/Swiss-Prot;Acc:O64842]	-1.74542	#N/A	#N/A	#N/A	#N/A	#N/A
AT4G23020	4	-1.42444	-0.718965	0.759245	1.46472	AT4G23020	unknown protein; BEST Arabidopsis thaliana protein match is: unknown protein (TAIR:AT4G11780.1); Ha. [Source:TAIR;Acc:AT4G23020]	#N/A	#N/A	#N/A	#N/A	#N/A	#N/A
AT3G14210	7	-1.81972	-1.00144	#N/A	1.4765	ESM1	GDSL esterase/lipase ESM1 [Source:UniProtKB/Swiss-Prot;Acc:Q9LJG3]	#N/A	5.89509	#N/A	#N/A	#N/A	#N/A
AT2G46650	3	-1.28922	#N/A	#N/A	1.47943	CYTB5-C	Cytochrome B5 isoform C [Source:UniProtKB/Swiss-Prot;Acc:Q9ZNV4]	#N/A	#N/A	1.30975	#N/A	#N/A	#N/A
AT5G54470	3	#N/A	#N/A	#N/A	1.48054	AT5G54470	BBX29 [Source:UniProtKB/TrEMBL;Acc:A0A178UJV0]	#N/A	#N/A	#N/A	#N/A	#N/A	#N/A
AT1G70230	3	#N/A	#N/A	#N/A	1.48213	AXY4	TBL27 [Source:UniProtKB/TrEMBL;Acc:A0A178WG99]	0.982096	#N/A	#N/A	#N/A	#N/A	#N/A
AT1G09310	4	-2.19463	-1.20359	0.495903	1.48694	AT1G09310	T31J12.3 protein [Source:UniProtKB/TrEMBL;Acc:Q9ZPZ4]	1.10148	0.914028	#N/A	#N/A	#N/A	#N/A
AT4G27570	3	#N/A	#N/A	#N/A	1.48955	UGT79B3	UDP-glycosyltransferase 79B3 [Source:UniProtKB/Swiss-Prot;Acc:Q9T081]	0.893541	#N/A	#N/A	#N/A	#N/A	#N/A
AT2G39330	4	-1.65284	#N/A	#N/A	1.49054	JAL23	jacalin-related lectin 23 [Source:TAIR;Acc:AT2G39330]	#N/A	#N/A	#N/A	#N/A	#N/A	#N/A
AT3G59750	4	-1.31273	#N/A	0.762988	1.49056	LECRK58	Putative L-type lectin-domain containing receptor kinase V.8 [Source:UniProtKB/Swiss-Prot;Acc:Q9M1Z9]	#N/A	#N/A	#N/A	#N/A	#N/A	#N/A
AT5G37770	3	-1.01863	#N/A	#N/A	1.49322	CML24	TCH2 [Source:UniProtKB/TrEMBL;Acc:A0A178UBB8]	#N/A	#N/A	#N/A	-1.33214	#N/A	#N/A
AT1G06000	7	-1.68147	-1.02016	0.833132	1.49444	UGT89C1	Glycosyltransferase (Fragment) [Source:UniProtKB/TrEMBL;Acc:W8PVE7]	0.889895	#N/A	#N/A	1.96055	#N/A	#N/A
AT5G01790	4	-1.49245	-0.742331	0.749351	1.49947	AT5G01790	At5g01790 [Source:UniProtKB/TrEMBL;Acc:Q6NNJ2]	#N/A	#N/A	#N/A	#N/A	#N/A	#N/A
AT5G18840	3	#N/A	#N/A	#N/A	1.50014	AT5G18840	Sugar transporter ERD6-like 16 [Source:UniProtKB/Swiss-Prot;Acc:Q8LBI9]	#N/A	#N/A	#N/A	#N/A	#N/A	#N/A
AT4G28680	4	-1.5891	-0.694157	0.610799	1.50574	TYRDC	L-tyrosine decarboxylase [Source:TAIR;Acc:AT4G28680]	0.876719	#N/A	#N/A	#N/A	#N/A	#N/A
AT1G62800	3	#N/A	#N/A	#N/A	1.52408	ASP4	Aspartate aminotransferase [Source:UniProtKB/TrEMBL;Acc:F4I0D4]	#N/A	#N/A	#N/A	#N/A	#N/A	#N/A
AT4G03292	4	-1.69761	#N/A	#N/A	1.52412	AT4G03292	Polynucleotidyl transferase, ribonuclease H-like superfamily protein [Source:UniProtKB/TrEMBL;Acc:Q3E7R1]	#N/A	2.77722	#N/A	#N/A	#N/A	#N/A
AT2G22500	1	#N/A	#N/A	#N/A	1.53345	PUMP5	Mitochondrial uncoupling protein 5 [Source:UniProtKB/Swiss-Prot;Acc:Q9SJY5]	#N/A	#N/A	#N/A	#N/A	#N/A	#N/A
AT5G17780	7	-2.35779	-1.53062	#N/A	1.53392	AT5G17780	alpha/beta-Hydrolases superfamily protein [Source:TAIR;Acc:AT5G17780]	#N/A	#N/A	#N/A	#N/A	#N/A	#N/A
AT2G42990	4	-1.69846	-0.50909	#N/A	1.53978	AT2G42990	GDSL esterase/lipase At2g42990 [Source:UniProtKB/Swiss-Prot;Acc:Q67ZI9]	0.67494	#N/A	#N/A	1.26006	#N/A	#N/A
AT3G13672	1	#N/A	1.37948	#N/A	1.54165	AT3G13672	E3 ubiquitin-protein ligase [Source:UniProtKB/TrEMBL;Acc:F4JDF6]	#N/A	#N/A	#N/A	#N/A	#N/A	#N/A
AT4G28250	4	-1.64096	-0.798997	0.700831	1.54279	EXPB3	EXPB3 [Source:UniProtKB/TrEMBL;Acc:A0A178USU9]	#N/A	#N/A	#N/A	#N/A	#N/A	#N/A
AT2G32530	3	#N/A	#N/A	#N/A	1.55062	CSLB3	Cellulose synthase-like protein B3 [Source:UniProtKB/Swiss-Prot;Acc:Q8RX83]	#N/A	#N/A	1.11279	#N/A	#N/A	#N/A
AT5G50335	3	#N/A	#N/A	#N/A	1.55636	AT5G50335	At5g50335 [Source:UniProtKB/TrEMBL;Acc:Q8LEB7]	1.14342	#N/A	#N/A	#N/A	#N/A	#N/A
AT5G59310	7	-2.26271	-1.61465	0.914184	1.56224	LTP4	Non-specific lipid-transfer protein 4 [Source:UniProtKB/Swiss-Prot;Acc:Q9LLR6]	1.57938	#N/A	#N/A	#N/A	#N/A	#N/A
AT3G06962	3	#N/A	#N/A	#N/A	1.57483	AT3G06962	other RNA [Source:TAIR;Acc:AT3G06962]	#N/A	#N/A	#N/A	#N/A	#N/A	#N/A
AT5G62210	7	-2.29256	-1.36858	0.654968	1.57895	AT5G62210	Embryo-specific protein 3, (ATS3) [Source:UniProtKB/TrEMBL;Acc:Q9LVB5]	1.22985	#N/A	#N/A	2.02238	#N/A	#N/A
AT3G50760	3	#N/A	#N/A	#N/A	1.57994	GATL2	Probable galacturonosyltransferase-like 2 [Source:UniProtKB/Swiss-Prot;Acc:Q9S7G2]	#N/A	#N/A	#N/A	#N/A	#N/A	#N/A
AT5G06730	4	-1.21116	#N/A	#N/A	1.58116	PER54	Peroxidase 54 [Source:UniProtKB/Swiss-Prot;Acc:Q9FG34]	#N/A	2.02337	#N/A	#N/A	#N/A	#N/A
AT4G37050	1	#N/A	#N/A	#N/A	1.58492	PLP3	Patatin-like protein 3 [Source:UniProtKB/Swiss-Prot;Acc:O23181]	#N/A	#N/A	#N/A	#N/A	#N/A	#N/A
AT3G61410	3	#N/A	#N/A	1.62137	1.58497	AT3G61410	U-box kinase family protein [Source:UniProtKB/TrEMBL;Acc:A0A1I9LQ28]	#N/A	#N/A	#N/A	#N/A	#N/A	#N/A
AT2G32990	7	-2.40407	-1.57557	0.759952	1.58846	AtGH9B8	Endoglucanase 11 [Source:UniProtKB/Swiss-Prot;Acc:O48766]	1.63837	#N/A	#N/A	#N/A	#N/A	#N/A
AT1G28610	4	-1.67097	-0.811546	0.729528	1.58895	AT1G28610	GDSL esterase/lipase At1g28610 [Source:UniProtKB/Swiss-Prot;Acc:Q9SHP6]	#N/A	#N/A	#N/A	#N/A	#N/A	#N/A
AT5G53320	3	#N/A	-1.01181	3.10419	1.5929	AT5G53320	At5g53320 [Source:UniProtKB/TrEMBL;Acc:B3LFA9]	-1.30672	#N/A	-0.984587	#N/A	#N/A	#N/A
AT1G76240	4	-1.79891	#N/A	#N/A	1.59634	AT1G76240	At1g76240 [Source:UniProtKB/TrEMBL;Acc:Q501A3]	#N/A	#N/A	#N/A	#N/A	#N/A	#N/A
AT3G26590	7	-2.09397	-1.03899	0.544069	1.59904	DTX29	Protein DETOXIFICATION 29 [Source:UniProtKB/Swiss-Prot;Acc:Q38956]	0.900649	#N/A	#N/A	#N/A	#N/A	#N/A
AT1G47610	3	#N/A	#N/A	1.3759	1.60392	AT1G47610	F16N3.9 protein [Source:UniProtKB/TrEMBL;Acc:Q9SX94]	#N/A	#N/A	#N/A	#N/A	#N/A	#N/A
AT3G19390	3	#N/A	#N/A	1.45742	1.60655	RD21C	Probable cysteine protease RD21C [Source:UniProtKB/Swiss-Prot;Acc:Q9LT78]	#N/A	#N/A	#N/A	-3.48489	#N/A	#N/A
AT4G17340	3	#N/A	#N/A	1.06548	1.61875	TIP2-2	TIP2 [Source:UniProtKB/TrEMBL;Acc:A0A178UVY8]	#N/A	#N/A	#N/A	#N/A	#N/A	#N/A
AT1G19180	1	#N/A	#N/A	#N/A	1.62276	TIFY10A	TIFY10A [Source:UniProtKB/TrEMBL;Acc:A0A178W7G1]	#N/A	#N/A	#N/A	-1.52561	#N/A	#N/A
AT1G67810	4	-1.81517	-0.838206	#N/A	1.62366	SUFE2	SufE-like protein 2, chloroplastic [Source:UniProtKB/Swiss-Prot;Acc:Q9FXE3]	#N/A	#N/A	#N/A	#N/A	#N/A	#N/A
AT1G01680	1	#N/A	1.64676	#N/A	1.62911	PUB54	U-box domain-containing protein 54 [Source:UniProtKB/Swiss-Prot;Acc:Q9LQ92]	#N/A	#N/A	#N/A	#N/A	#N/A	#N/A
AT1G13448	1	#N/A	3.48706	#N/A	1.63112	AT1G13448	other RNA [Source:TAIR;Acc:AT1G13448]	#N/A	#N/A	#N/A	#N/A	#N/A	#N/A
AT5G14150	4	-1.33559	#N/A	#N/A	1.63234	AT5G14150	Emb [Source:UniProtKB/TrEMBL;Acc:Q9FMT6]	0.782581	1.71919	#N/A	#N/A	#N/A	#N/A
AT1G62370	3	#N/A	#N/A	#N/A	1.63572	AT1G62370	F2401.10 [Source:UniProtKB/TrEMBL;Acc:O48801]	#N/A	#N/A	#N/A	#N/A	#N/A	#N/A
AT3G49270	3	#N/A	#N/A	#N/A	1.63602	AT3G49270	Extensin-like protein [Source:UniProtKB/TrEMBL;Acc:A8MRV7]	1.04462	#N/A	1.04849	#N/A	#N/A	#N/A
AT4G39320	3	-1.07665	#N/A	#N/A	1.63692	AT4G39320	AT4g39320/T22F8_220 [Source:UniProtKB/TrEMBL;Acc:Q9T038]	-1.57012	-1.44728	#N/A	#N/A	#N/A	#N/A
AT3G26170	1	#N/A	2.43339	#N/A	1.64053	CYP71B19	Putative cytochrome P450 [Source:UniProtKB/TrEMBL;Acc:Q541W8]	#N/A	#N/A	#N/A	#N/A	#N/A	#N/A
AT4G22880	7	-1.81801	-1.99916	1.82306	1.64191	LDOX	AT4G22880 protein [Source:UniProtKB/TrEMBL;Acc:Q0WWD6]	#N/A	#N/A	#N/A	#N/A	#N/A	#N/A
AT4G18290	4	-2.07469	#N/A	#N/A	1.64365	KAT2	potassium channel in Arabidopsis thaliana 2 [Source:TAIR;Acc:AT4G18290]	#N/A	2.23586	#N/A	#N/A	#N/A	#N/A
AT1G52750	1	#N/A	1.34593	#N/A	1.64476	AT1G52750	Alpha/beta-Hydrolases superfamily protein [Source:UniProtKB/TrEMBL;Acc:F4IEK5]	#N/A	#N/A	#N/A	#N/A	#N/A	#N/A
AT1G65870	7	-1.97937	-1.25549	#N/A	1.65055	DIR21	Dirigent protein 21 [Source:UniProtKB/Swiss-Prot;Acc:Q9SS03]	#N/A	#N/A	#N/A	#N/A	#N/A	#N/A
AT2G22190	3	-1.10211	#N/A	#N/A	1.65255	TPPE	Probable trehalose-phosphate phosphatase E [Source:UniProtKB/Swiss-Prot;Acc:Q67X99]	1.10759	#N/A	#N/A	#N/A	#N/A	#N/A
AT3G48290	3	#N/A	#N/A	#N/A	1.65322	CYP71A24	Cytochrome P450, family 71, subfamily A, polypeptide 24 [Source:UniProtKB/TrEMBL;Acc:F4JDX0]	#N/A	#N/A	#N/A	#N/A	#N/A	#N/A
AT4G27280	1	#N/A	1.70557	#N/A	1.65934	KRP1	Calcium-binding protein KRP1 [Source:UniProtKB/Swiss-Prot;Acc:O81831]	#N/A	#N/A	#N/A	#N/A	#N/A	#N/A
AT5G50800	3	#N/A	#N/A	1.34982	1.67263	SWEET13	Bidirectional sugar transporter SWEET [Source:UniProtKB/TrEMBL;Acc:A0A178UJY5]	#N/A	#N/A	#N/A	#N/A	#N/A	#N/A
AT3G16175	4	-1.31714	#N/A	#N/A	1.67412	AT3G16175	At3g16179/At3g16179 [Source:UniProtKB/TrEMBL;Acc:Q940V5]	#N/A	#N/A	#N/A	#N/A	#N/A	#N/A
AT5G15180	1	#N/A	#N/A	#N/A	1.67479	PER56	Peroxidase 56 [Source:UniProtKB/Swiss-Prot;Acc:Q9LXG3]	#N/A	#N/A	#N/A	#N/A	#N/A	#N/A
AT5G05880	4	-1.71475	#N/A	#N/A	1.69001	UGT76C4	UDP-glycosyltransferase 76C4 [Source:UniProtKB/Swiss-Prot;Acc:Q9FI98]	-0.992726	-1.1039	#N/A	#N/A	#N/A	#N/A
AT5G47960	3	#N/A	#N/A	#N/A	1.6913	RABA4C	SMG1 [Source:UniProtKB/TrEMBL;Acc:A0A178UQI5]	#N/A	#N/A	#N/A	#N/A	#N/A	#N/A
AT5G55330	4	-2.60892	-1.3862	#N/A	1.69579	AT6	Probable long-chain-alcohol O-fatty-acyltransferase 6 [Source:UniProtKB/Swiss-Prot;Acc:Q9FJ77]	#N/A	#N/A	#N/A	#N/A	#N/A	#N/A
AT2G23010	3	#N/A	#N/A	#N/A	1.70579	SCPL9	SCPL9 [Source:UniProtKB/TrEMBL;Acc:A0A178W1Q9]	1.13458	#N/A	#N/A	#N/A	#N/A	#N/A
AT5G50040	3	#N/A	-0.840278	2.31676	1.70604	AT5G50040	Plant invertase/pectin methylesterase inhibitor superfamily protein [Source:UniProtKB/TrEMBL;Acc:Q9FGA7]	#N/A	#N/A	#N/A	#N/A	#N/A	#N/A
AT3G22240	3	#N/A	#N/A	1.72804	1.70698	AT3G22240	Cysteine-rich/transmembrane domain PCC1-like protein [Source:UniProtKB/TrEMBL;Acc:Q9LHJ3]	#N/A	1.43007	#N/A	#N/A	#N/A	#N/A
AT5G55340	4	-1.44334	-0.486822	0.762094	1.71861	AT5	Probable long-chain-alcohol O-fatty-acyltransferase 5 [Source:UniProtKB/Swiss-Prot;Acc:Q9FJ76]	#N/A	#N/A	#N/A	#N/A	#N/A	#N/A
AT1G13910	3	#N/A	#N/A	1.45468	1.72223	AT1G13910	Leucine-rich repeat (LRR) family protein [Source:UniProtKB/TrEMBL;Acc:Q8GYK0]	#N/A	-0.895657	#N/A	#N/A	#N/A	3.09289
AT1G77145	1	#N/A	3.21283	#N/A	1.72733	AT1G77145	T14N5.3 protein [Source:UniProtKB/TrEMBL;Acc:O80651]	#N/A	#N/A	#N/A	#N/A	#N/A	#N/A
AT1G22220	4	-1.8453	#N/A	#N/A	1.72791	AT1G22220	AUF2 [Source:UniProtKB/TrEMBL;Acc:A0A178W7K5]	#N/A	#N/A	#N/A	#N/A	#N/A	#N/A
AT5G10770	1	#N/A	1.22314	#N/A	1.7309	AT5G10770	Aspartyl protease family protein At5g10770 [Source:UniProtKB/Swiss-Prot;Acc:Q8S9J6]	#N/A	#N/A	#N/A	-0.907178	#N/A	#N/A
AT1G53080	4	-1.62167	#N/A	#N/A	1.74257	AT1G53080	Lectin-like protein At1g53080 [Source:UniProtKB/Swiss-Prot;Acc:Q9LNN3]	#N/A	#N/A	#N/A	#N/A	#N/A	#N/A
AT2G16890	3	-1.27862	#N/A	0.725328	1.74481	UGT90A1	UDP-glycosyltransferase 90A1 [Source:UniProtKB/Swiss-Prot;Acc:Q9ZVX4]	#N/A	#N/A	0.977379	#N/A	#N/A	#N/A
AT1G73325	4	-1.64386	#N/A	#N/A	1.74888	AT1G73325	Kunitz family trypsin and protease inhibitor protein [Source:UniProtKB/TrEMBL;Acc:Q9FX28]	1.99312	2.14777	1.43346	#N/A	#N/A	#N/A
AT3G60550	3	#N/A	#N/A	#N/A	1.7603	CYCU2-2	Cyclin-U2-2 [Source:UniProtKB/Swiss-Prot;Acc:Q9M205]	#N/A	#N/A	#N/A	#N/A	#N/A	#N/A
AT2G27430	3	#N/A	#N/A	2.35153	1.76537	AT2G27430	ARM repeat superfamily protein [Source:UniProtKB/TrEMBL;Acc:Q8GUS7]	-1.58814	-1.44556	-0.809358	#N/A	#N/A	#N/A
AT1G20680	7	-2.08829	#N/A	#N/A	1.76726	AT1G20680	Protein of unknown function (DUF833) [Source:TAIR;Acc:AT1G20680]	#N/A	#N/A	#N/A	#N/A	#N/A	#N/A
AT2G01890	1	-0.753734	1.1483	#N/A	1.77135	PAP8	Purple acid phosphatase 8 [Source:UniProtKB/Swiss-Prot;Acc:Q8VYZ2]	#N/A	#N/A	#N/A	#N/A	#N/A	#N/A
AT1G17030	1	#N/A	1.49493	#N/A	1.77145	AT1G17030	Uncharacterized protein At1g17030/F20D23_27 [Source:UniProtKB/TrEMBL;Acc:Q8GWU4]	-0.992781	#N/A	#N/A	#N/A	#N/A	#N/A
AT4G16590	4	-1.43891	#N/A	0.662919	1.77374	ATCSLA01	cellulose synthase-like A01 [Source:TAIR;Acc:AT4G16590]	1.64262	#N/A	1.15416	#N/A	#N/A	#N/A
AT2G03090	4	-1.53531	#N/A	0.964268	1.78251	EXPA15	Expansin-A15 [Source:UniProtKB/Swiss-Prot;Acc:O80622]	#N/A	#N/A	#N/A	#N/A	#N/A	#N/A
AT2G20750	7	-1.79879	-1.14761	1.13215	1.78332	EXPB1	Expansin-B1 [Source:UniProtKB/Swiss-Prot;Acc:Q9SKU2]	1.2736	#N/A	#N/A	#N/A	#N/A	#N/A
AT1G64390	4	-1.70675	#N/A	#N/A	1.78678	AtGH9C2	Endoglucanase 6 [Source:UniProtKB/Swiss-Prot;Acc:Q42059]	#N/A	#N/A	#N/A	#N/A	#N/A	#N/A
AT1G03170	4	-1.76688	-0.612403	0.645172	1.79965	FAF2	Protein FANTASTIC FOUR 2 [Source:UniProtKB/Swiss-Prot;Acc:Q8GXU9]	#N/A	#N/A	0.976612	#N/A	#N/A	#N/A
AT1G01695	3	#N/A	#N/A	#N/A	1.8008	AT1G01695	TRM33 [Source:UniProtKB/TrEMBL;Acc:A0A178WAP9]	#N/A	#N/A	#N/A	#N/A	#N/A	#N/A
AT5G04390	3	#N/A	#N/A	2.38739	1.80279	AT5G04390	C2H2-type zinc finger family protein [Source:UniProtKB/TrEMBL;Acc:Q84K31]	-2.17189	-1.78956	#N/A	#N/A	#N/A	#N/A
AT2G34870	4	-1.57477	#N/A	0.766094	1.80601	MEE26	Expressed protein [Source:UniProtKB/TrEMBL;Acc:O64751]	#N/A	#N/A	#N/A	#N/A	#N/A	3.74673
AT2G39650	1	#N/A	#N/A	#N/A	1.82201	AT2G39650	At2g39650 [Source:UniProtKB/TrEMBL;Acc:O48813]	#N/A	#N/A	#N/A	#N/A	#N/A	#N/A
AT3G62760	4	-1.76004	#N/A	#N/A	1.84954	GSTF13	Glutathione S-transferase F13 [Source:UniProtKB/Swiss-Prot;Acc:Q9LZI9]	#N/A	#N/A	#N/A	#N/A	#N/A	#N/A
AT5G11540	3	#N/A	#N/A	#N/A	1.85936	GULLO3	L-gulonolactone oxidase 3 [Source:UniProtKB/Swiss-Prot;Acc:Q9LYD8]	#N/A	#N/A	#N/A	#N/A	#N/A	#N/A
AT1G62560	4	-2.2899	#N/A	#N/A	1.86535	FMOGS-OX3	Flavin-containing monooxygenase FMO GS-OX3 [Source:UniProtKB/Swiss-Prot;Acc:Q9SXE1]	#N/A	#N/A	#N/A	#N/A	#N/A	#N/A
AT3G50390	3	-1.36155	#N/A	#N/A	1.86552	AT3G50390	At3g50390 [Source:UniProtKB/TrEMBL;Acc:A2RVN9]	#N/A	-1.28979	#N/A	#N/A	#N/A	#N/A
AT3G02125	4	-1.61971	#N/A	#N/A	1.86777	AT3G02125	Pinin-like protein [Source:UniProtKB/TrEMBL;Acc:Q1PET7]	#N/A	#N/A	#N/A	#N/A	#N/A	#N/A
AT2G18150	3	#N/A	#N/A	1.87428	1.87026	PER15	Peroxidase 15 [Source:UniProtKB/Swiss-Prot;Acc:Q9SI16]	1.07766	2.86421	#N/A	#N/A	#N/A	#N/A
AT3G20470	4	-1.58931	#N/A	#N/A	1.88057	GRP5	Glycine-rich protein 5 [Source:UniProtKB/Swiss-Prot;Acc:Q9LTP5]	#N/A	#N/A	#N/A	#N/A	#N/A	#N/A
AT4G38030	3	-1.13525	-1.08804	1.83433	1.88153	AT4G38030	Rhamnogalacturonate lyase family protein [Source:UniProtKB/TrEMBL;Acc:F4JSW8]	-1.11274	#N/A	-1.43774	#N/A	#N/A	#N/A
AT5G02420	3	#N/A	#N/A	#N/A	1.88196	SMR3	Cyclin-dependent protein kinase inhibitor SMR3 [Source:UniProtKB/Swiss-Prot;Acc:Q9LZ60]	#N/A	#N/A	#N/A	#N/A	#N/A	#N/A
AT3G22600	3	#N/A	-0.989634	2.06204	1.88394	AT3G22600	AT3g22600/F16J14_17 [Source:UniProtKB/TrEMBL;Acc:Q9LJ86]	1.34519	0.794654	1.54506	#N/A	1.33348	#N/A
AT2G03000	3	#N/A	#N/A	2.77883	1.89023	AT2G03000	RING/U-box superfamily protein [Source:UniProtKB/TrEMBL;Acc:O80614]	#N/A	#N/A	#N/A	#N/A	#N/A	#N/A
AT4G39340	4	-2.19514	-0.919949	#N/A	1.89109	EC1.4	Egg cell-secreted protein 1.4 [Source:UniProtKB/Swiss-Prot;Acc:Q9T039]	#N/A	#N/A	#N/A	#N/A	#N/A	#N/A
AT1G35910	4	-2.16955	#N/A	#N/A	1.89355	TPPD	Probable trehalose-phosphate phosphatase D [Source:UniProtKB/Swiss-Prot;Acc:Q67XC9]	#N/A	#N/A	1.80444	#N/A	#N/A	#N/A
AT3G08860	4	-1.84429	#N/A	#N/A	1.8969	PYD4	Alanine--glyoxylate aminotransferase 2 homolog 3, mitochondrial [Source:UniProtKB/Swiss-Prot;Acc:Q9SR86]	#N/A	#N/A	#N/A	#N/A	#N/A	#N/A
AT5G45095	3	#N/A	#N/A	#N/A	1.89704	AT5G45095	Putative uncharacterized protein [Source:UniProtKB/TrEMBL;Acc:Q8GZ89]	#N/A	1.4973	#N/A	#N/A	#N/A	#N/A
AT5G65300	1	#N/A	#N/A	#N/A	1.90529	AT5G65300	Uncharacterized protein At5g65300 [Source:UniProtKB/TrEMBL;Acc:Q9FKQ7]	#N/A	#N/A	#N/A	#N/A	#N/A	#N/A
AT4G11190	3	-1.8969	#N/A	#N/A	1.90923	DIR13	Dirigent protein 13 [Source:UniProtKB/Swiss-Prot;Acc:Q9T017]	#N/A	#N/A	#N/A	#N/A	#N/A	#N/A
AT5G44610	1	#N/A	2.68923	#N/A	1.92445	PCAP2	Plasma membrane-associated cation-binding protein 2 [Source:UniProtKB/Swiss-Prot;Acc:Q9LU05]	-3.42686	-2.84362	1.27909	#N/A	#N/A	#N/A
AT4G13770	4	-2.39678	#N/A	#N/A	1.92778	CYP83A1	Cytochrome P450 83A1 [Source:UniProtKB/Swiss-Prot;Acc:P48421]	#N/A	#N/A	#N/A	#N/A	#N/A	#N/A
AT1G28660	1	#N/A	2.61764	#N/A	1.92816	AT1G28660	GDSL esterase/lipase At1g28660 [Source:UniProtKB/Swiss-Prot;Acc:Q9FPE4]	#N/A	#N/A	3.71723	#N/A	#N/A	#N/A
AT4G25480	1	#N/A	3.03798	#N/A	1.92974	DREB1A	Dehydration-responsive element-binding protein 1A [Source:UniProtKB/Swiss-Prot;Acc:Q9M0L0]	#N/A	#N/A	#N/A	-3.56072	#N/A	#N/A
AT3G44300	1	#N/A	#N/A	#N/A	1.93655	NIT2	NIT2 [Source:UniProtKB/TrEMBL;Acc:A0A384LD03]	#N/A	#N/A	#N/A	-7.82412	#N/A	#N/A
AT5G57420	7	-2.19879	-1.38306	#N/A	1.94057	IAA33	Auxin-responsive protein IAA33 [Source:UniProtKB/Swiss-Prot;Acc:Q9FKM7]	1.91592	1.93654	1.22381	#N/A	0.893147	#N/A
AT5G09520	3	#N/A	-1.05748	1.92881	1.94954	PELPK2	Protein PELPK2 [Source:UniProtKB/Swiss-Prot;Acc:Q9LXB7]	-1.92509	-2.1441	#N/A	#N/A	#N/A	3.88878
AT1G01250	7	-2.24044	-1.36508	1.07556	1.95092	ERF023	Ethylene-responsive transcription factor ERF023 [Source:UniProtKB/Swiss-Prot;Acc:Q1ECI2]	1.5653	1.1808	#N/A	#N/A	#N/A	#N/A
AT2G28110	3	#N/A	#N/A	1.90941	1.95832	IRX7	Glycosyltransferase (Fragment) [Source:UniProtKB/TrEMBL;Acc:W8Q712]	#N/A	#N/A	#N/A	#N/A	#N/A	#N/A
AT2G30340	3	#N/A	#N/A	1.8473	1.98015	LBD13	LBD13 [Source:UniProtKB/TrEMBL;Acc:A0A178VRU4]	#N/A	#N/A	#N/A	#N/A	#N/A	#N/A
AT3G22540	4	-2.15917	-0.791494	#N/A	1.98098	AT3G22540	At3g22540 [Source:UniProtKB/TrEMBL;Acc:Q9LJ92]	1.38465	#N/A	#N/A	#N/A	#N/A	#N/A
AT5G40800	7	-1.94811	#N/A	#N/A	1.98131	AT5G40800	Emb [Source:UniProtKB/TrEMBL;Acc:Q9FKS6]	#N/A	#N/A	#N/A	#N/A	#N/A	#N/A
AT3G21510	3	#N/A	#N/A	1.67084	1.98447	AHP1	AHP1 [Source:UniProtKB/TrEMBL;Acc:A0A178V856]	#N/A	#N/A	#N/A	#N/A	#N/A	#N/A
AT2G27690	3	#N/A	1.18568	1.41019	2.00137	CYP94C1	Cytochrome P450 94C1 [Source:UniProtKB/Swiss-Prot;Acc:Q9ZUX1]	#N/A	#N/A	2.09968	#N/A	#N/A	#N/A
AT2G46130	3	#N/A	#N/A	2.04302	2.00517	WRKY43	Probable WRKY transcription factor 43 [Source:UniProtKB/Swiss-Prot;Acc:Q8GY11]	-1.81682	-2.0619	-2.07939	#N/A	-2.0394	3.0343
AT3G27250	3	#N/A	#N/A	1.91044	2.01205	AT3G27250	At3g27250 [Source:UniProtKB/TrEMBL;Acc:Q9LK28]	#N/A	#N/A	#N/A	#N/A	-0.897517	#N/A
AT5G60630	1	#N/A	#N/A	#N/A	2.04325	AT5G60630	At5g60630 [Source:UniProtKB/TrEMBL;Acc:Q9FF56]	#N/A	#N/A	#N/A	#N/A	#N/A	#N/A
AT4G11050	7	-2.35853	-1.13509	#N/A	2.04554	AtGH9C3	Endoglucanase 19 [Source:UniProtKB/Swiss-Prot;Acc:Q8L7I0]	#N/A	#N/A	#N/A	#N/A	#N/A	#N/A
AT1G48670	4	-2.79292	#N/A	#N/A	2.04891	AT1G48670	Auxin-responsive GH3 family protein [Source:UniProtKB/TrEMBL;Acc:Q9C736]	0.802001	#N/A	#N/A	#N/A	#N/A	#N/A
AT1G01380	3	#N/A	-1.33371	2.74607	2.06026	ETC1	MYB-like transcription factor ETC1 [Source:UniProtKB/Swiss-Prot;Acc:Q9LNI5]	1.90422	#N/A	1.75272	#N/A	#N/A	#N/A
AT5G17220	7	-1.82681	-1.17149	1.40877	2.0641	GSTF12	Glutathione S-transferase F12 [Source:UniProtKB/Swiss-Prot;Acc:Q9FE46]	1.35537	#N/A	#N/A	#N/A	#N/A	#N/A
AT1G21520	1	#N/A	2.40621	#N/A	2.0644	AT1G21520	Uncharacterized protein At1g21520/F24J8_4 [Source:UniProtKB/TrEMBL;Acc:Q8GYE6]	#N/A	#N/A	#N/A	#N/A	#N/A	#N/A
AT3G50930	1	#N/A	2.0623	#N/A	2.08742	HSR4	Protein HYPER-SENSITIVITY-RELATED 4 [Source:UniProtKB/Swiss-Prot;Acc:Q8VZG2]	#N/A	#N/A	#N/A	#N/A	#N/A	#N/A
AT1G09510	3	#N/A	#N/A	#N/A	2.10177	AT1G09510	At1g09510 [Source:UniProtKB/TrEMBL;Acc:Q5PP57]	1.47538	#N/A	3.02226	#N/A	#N/A	#N/A
AT4G24570	1	#N/A	#N/A	#N/A	2.12777	PUMP4	DIC2 [Source:UniProtKB/TrEMBL;Acc:A0A178URN9]	#N/A	#N/A	#N/A	-2.55823	#N/A	#N/A
AT4G12580	3	#N/A	#N/A	1.77379	2.13479	AT4G12580	At4g12580 [Source:UniProtKB/TrEMBL;Acc:Q9SU28]	1.50601	#N/A	#N/A	#N/A	#N/A	#N/A
AT5G06760	3	#N/A	#N/A	#N/A	2.1678	LEA46	LEA4-5 [Source:UniProtKB/TrEMBL;Acc:A0A178UIZ0]	-2.67891	-2.25047	#N/A	#N/A	#N/A	#N/A
AT3G58070	1	#N/A	#N/A	#N/A	2.18465	GIS	GIS [Source:UniProtKB/TrEMBL;Acc:A0A178V7D1]	#N/A	#N/A	#N/A	#N/A	#N/A	#N/A
AT5G46830	4	-2.28581	#N/A	#N/A	2.18636	BHLH28	Transcription factor bHLH28 [Source:UniProtKB/Swiss-Prot;Acc:Q9LUK7]	0.855209	#N/A	#N/A	#N/A	#N/A	#N/A
AT4G36610	3	-1.35381	-0.552369	1.39115	2.19259	AT4G36610	Alpha/beta-Hydrolases superfamily protein [Source:UniProtKB/TrEMBL;Acc:O23220]	-0.975915	#N/A	#N/A	#N/A	#N/A	#N/A
AT1G72240	3	#N/A	#N/A	#N/A	2.20867	AT1G72240	Uncharacterized protein T9N14.5 [Source:UniProtKB/TrEMBL;Acc:Q9C7T1]	#N/A	#N/A	#N/A	#N/A	#N/A	#N/A
AT1G06540	7	-2.96549	-1.6807	#N/A	2.2243	AT1G06540	F12K11.13 [Source:UniProtKB/TrEMBL;Acc:Q9SHJ7]	#N/A	#N/A	#N/A	#N/A	#N/A	#N/A
AT2G25450	1	#N/A	4.36118	#N/A	2.24048	GSL-OH	Probable 2-oxoacid dependent dioxygenase [Source:UniProtKB/Swiss-Prot;Acc:Q9SKK4]	#N/A	#N/A	#N/A	#N/A	#N/A	#N/A
AT5G40690	1	#N/A	2.21285	#N/A	2.24594	AT5G40690	At5g40690 [Source:UniProtKB/TrEMBL;Acc:Q9FM29]	#N/A	#N/A	2.59749	#N/A	#N/A	#N/A
AT4G15210	7	-2.47365	-1.06206	#N/A	2.28766	BAM5	Beta-amylase 5 [Source:UniProtKB/Swiss-Prot;Acc:P25853]	2.19047	2.52492	2.13258	4.74622	#N/A	#N/A
AT4G37800	7	-2.34699	-1.10963	1.08231	2.31967	XTH7	Probable xyloglucan endotransglucosylase/hydrolase protein 7 [Source:UniProtKB/Swiss-Prot;Acc:Q8LER3]	1.45987	#N/A	0.951884	#N/A	#N/A	#N/A
AT3G27490	4	-2.07219	#N/A	#N/A	2.37473	AT3G27490	Cysteine/Histidine-rich C1 domain family protein [Source:UniProtKB/TrEMBL;Acc:Q9LT63]	#N/A	#N/A	#N/A	#N/A	#N/A	#N/A
AT1G52440	7	#N/A	-2.37135	3.78466	2.3785	AT1G52440	Alpha/beta-Hydrolases superfamily protein [Source:UniProtKB/TrEMBL;Acc:Q9SSP8]	#N/A	#N/A	#N/A	#N/A	#N/A	#N/A
AT5G06650	4	-2.40279	#N/A	#N/A	2.39026	GIS2	Zinc finger protein GIS2 [Source:UniProtKB/Swiss-Prot;Acc:Q9FG05]	#N/A	#N/A	#N/A	#N/A	#N/A	#N/A
AT3G14280	1	#N/A	2.30193	#N/A	2.39552	AT3G14280	At3g14280 [Source:UniProtKB/TrEMBL;Acc:Q9LUL9]	#N/A	#N/A	#N/A	#N/A	#N/A	#N/A
AT1G35210	1	#N/A	2.23467	#N/A	2.40344	AT1G35210	Uncharacterized protein T32G9.25 [Source:UniProtKB/TrEMBL;Acc:Q9C6F2]	#N/A	#N/A	#N/A	#N/A	#N/A	#N/A
AT5G09585	3	#N/A	#N/A	2.48652	2.41298	U2.5	U2.5; snRNA [Source:TAIR;Acc:AT5G09585]	#N/A	#N/A	#N/A	#N/A	#N/A	#N/A
AT1G17180	3	#N/A	#N/A	3.69135	2.41839	GSTU25	Glutathione S-transferase U25 [Source:UniProtKB/Swiss-Prot;Acc:Q9SHH7]	-1.99704	#N/A	#N/A	#N/A	#N/A	#N/A
AT1G02310	4	-2.64901	#N/A	#N/A	2.43586	MAN1	MAN1 [Source:UniProtKB/TrEMBL;Acc:A0A178WL81]	#N/A	#N/A	#N/A	#N/A	#N/A	#N/A
AT5G35580	4	-2.03915	#N/A	#N/A	2.43652	AT5G35580	Protein kinase superfamily protein [Source:TAIR;Acc:AT5G35580]	#N/A	1.35409	#N/A	#N/A	#N/A	#N/A
AT4G20390	3	#N/A	0.91351	2.11179	2.43655	AT4G20390	CASP-like protein 1B2 [Source:UniProtKB/Swiss-Prot;Acc:Q9SUP0]	#N/A	#N/A	#N/A	#N/A	#N/A	#N/A
AT2G42180	3	-1.87175	#N/A	1.23552	2.45829	AT2G42180	Cotton fiber protein [Source:UniProtKB/TrEMBL;Acc:Q84RF6]	#N/A	#N/A	1.64756	#N/A	#N/A	#N/A
AT5G60060	3	#N/A	#N/A	2.75723	2.56809	AT5G60060	Putative F-box protein At5g60060 [Source:UniProtKB/Swiss-Prot;Acc:Q9LVG8]	#N/A	#N/A	#N/A	#N/A	#N/A	#N/A
AT1G48260	1	#N/A	2.73893	#N/A	2.57848	CIPK17	CBL-interacting serine/threonine-protein kinase 17 [Source:UniProtKB/Swiss-Prot;Acc:Q94C40]	#N/A	#N/A	#N/A	#N/A	#N/A	#N/A
AT1G71390	4	-2.77635	-0.929995	#N/A	2.57848	AtRLP11	receptor like protein 11 [Source:TAIR;Acc:AT1G71390]	#N/A	#N/A	#N/A	#N/A	#N/A	#N/A
AT2G40610	4	-2.56473	#N/A	#N/A	2.58127	EXPA8	Expansin-A8 [Source:UniProtKB/Swiss-Prot;Acc:O22874]	1.1057	#N/A	#N/A	#N/A	#N/A	#N/A
AT3G21710	1	#N/A	3.94688	#N/A	2.6127	VUP1	Vascular-related unknown protein 1 [Source:UniProtKB/Swiss-Prot;Acc:Q9LSZ3]	#N/A	#N/A	#N/A	#N/A	#N/A	#N/A
AT1G05530	9	-3.38772	#N/A	#N/A	2.62585	UGT75B2	UGT75B2 [Source:UniProtKB/TrEMBL;Acc:A0A384L0M1]	#N/A	#N/A	#N/A	#N/A	#N/A	#N/A
AT4G33610	3	#N/A	#N/A	2.09281	2.66971	AT4G33610	At4g33610 [Source:UniProtKB/TrEMBL;Acc:O81878]	#N/A	#N/A	#N/A	#N/A	#N/A	#N/A
AT2G19230	3	#N/A	#N/A	#N/A	2.67752	AT2G19230	Leucine-rich repeat transmembrane protein kinase protein [Source:TAIR;Acc:AT2G19230]	#N/A	#N/A	#N/A	#N/A	#N/A	#N/A
AT1G13830	3	#N/A	#N/A	3.11168	2.68882	AT1G13830	Carbohydrate-binding X8 domain superfamily protein [Source:TAIR;Acc:AT1G13830]	-0.733908	#N/A	#N/A	#N/A	#N/A	#N/A
AT5G24210	1	#N/A	#N/A	#N/A	2.69654	AT5G24210	Alpha/beta-Hydrolases superfamily protein [Source:UniProtKB/TrEMBL;Acc:Q9FNG1]	#N/A	#N/A	#N/A	#N/A	#N/A	#N/A
AT2G02990	3	#N/A	#N/A	1.90476	2.70087	RNS1	Ribonuclease 1 [Source:UniProtKB/Swiss-Prot;Acc:P42813]	#N/A	#N/A	#N/A	#N/A	#N/A	#N/A
AT1G72110	7	-3.98269	-2.64613	1.3715	2.70806	AT1G72110	O-acyltransferase (WSD1-like) family protein [Source:UniProtKB/TrEMBL;Acc:Q9C7H4]	1.38822	#N/A	#N/A	#N/A	#N/A	#N/A
AT3G29644	3	#N/A	#N/A	3.31869	2.72217	AT3G29644	other RNA [Source:TAIR;Acc:AT3G29644]	#N/A	#N/A	#N/A	#N/A	#N/A	#N/A
AT2G43050	1	#N/A	3.57092	#N/A	2.77655	PME16	Probable pectinesterase/pectinesterase inhibitor 16 [Source:UniProtKB/Swiss-Prot;Acc:Q9SKX2]	#N/A	#N/A	#N/A	#N/A	#N/A	#N/A
AT1G61800	7	-2.80404	-2.77731	2.78051	2.80724	GPT2	glucose-6-phosphate/phosphate translocator 2 [Source:TAIR;Acc:AT1G61800]	2.39628	2.33252	2.38285	#N/A	#N/A	#N/A
AT4G18425	1	#N/A	1.77906	#N/A	2.82129	DMP4	Protein DMP4 [Source:UniProtKB/Swiss-Prot;Acc:Q8L928]	#N/A	#N/A	1.22825	#N/A	#N/A	#N/A
AT5G40510	3	#N/A	-1.64047	2.89742	2.86305	AT5G40510	Sucrase/ferredoxin-like family protein [Source:TAIR;Acc:AT5G40510]	#N/A	#N/A	#N/A	#N/A	#N/A	#N/A
AT3G52780	3	#N/A	#N/A	4.30933	2.88346	PAP20	Probable purple acid phosphatase 20 [Source:UniProtKB/Swiss-Prot;Acc:Q9LXI7]	0.805351	#N/A	#N/A	#N/A	#N/A	#N/A
AT1G79320	1	#N/A	3.24139	#N/A	2.92296	AMC6	MCP2c [Source:UniProtKB/TrEMBL;Acc:A0A178W108]	#N/A	#N/A	#N/A	#N/A	#N/A	#N/A
AT1G65890	4	-2.66208	#N/A	#N/A	2.94974	AAE12	Probable acyl-activating enzyme 12, peroxisomal [Source:UniProtKB/Swiss-Prot;Acc:Q9SS00]	1.4929	#N/A	0.919019	#N/A	#N/A	#N/A
AT2G32140	1	#N/A	#N/A	#N/A	2.96441	AT2G32140	Transmembrane receptor [Source:UniProtKB/TrEMBL;Acc:F4ISS7]	#N/A	#N/A	#N/A	#N/A	#N/A	#N/A
AT3G09870	1	#N/A	#N/A	#N/A	2.97585	AT3G09870	F8A24.8 protein [Source:UniProtKB/TrEMBL;Acc:Q9SF89]	#N/A	#N/A	#N/A	#N/A	#N/A	#N/A
AT3G55790	3	#N/A	#N/A	#N/A	2.99002	AT3G55790	Transmembrane protein [Source:UniProtKB/TrEMBL;Acc:Q9M045]	-0.863012	-1.00448	#N/A	#N/A	#N/A	#N/A
AT4G15200	7	-2.74744	-1.36836	1.62091	2.99999	AFH3	formin 3 [Source:TAIR;Acc:AT4G15200]	2.50141	0.965406	#N/A	7.93124	#N/A	#N/A
AT3G50625	1	#N/A	#N/A	#N/A	3.00565	None	None	#N/A	#N/A	#N/A	#N/A	#N/A	#N/A
AT1G17020	1	-1.40529	1.5344	#N/A	3.06764	SRG1	Protein SRG1 [Source:UniProtKB/Swiss-Prot;Acc:Q39224]	1.974	#N/A	#N/A	#N/A	#N/A	#N/A
AT2G32200	1	#N/A	#N/A	#N/A	3.16538	AT2G32200	unknown protein; BEST Arabidopsis thaliana protein match is: unknown protein (TAIR:AT2G32210.1); Ha. [Source:TAIR;Acc:AT2G32200]	#N/A	#N/A	#N/A	#N/A	#N/A	#N/A
AT1G05005	3	#N/A	#N/A	2.13525	3.25498	AT1G05005	PPR containing protein [Source:UniProtKB/TrEMBL;Acc:A0A1P8AMD1]	#N/A	#N/A	#N/A	#N/A	#N/A	#N/A
AT3G22620	3	#N/A	-1.44175	3.25246	3.27117	AT3G22620	Bifunctional inhibitor/lipid-transfer protein/seed storage 2S albumin superfamily protein [Source:UniProtKB/TrEMBL;Acc:Q9LJ85]	2.18031	1.1701	2.67529	#N/A	#N/A	#N/A
AT5G64190	1	#N/A	3.67365	#N/A	3.30758	AT5G64190	unknown protein; BEST Arabidopsis thaliana protein match is: unknown protein (TAIR:AT2G40390.1); Ha. [Source:TAIR;Acc:AT5G64190]	-2.12604	-1.56154	#N/A	#N/A	#N/A	#N/A
AT1G12010	1	#N/A	6.52254	#N/A	3.33598	AT1G12010	1-aminocyclopropane-1-carboxylate oxidase 3 [Source:UniProtKB/Swiss-Prot;Acc:O65378]	-3.21376	#N/A	#N/A	-9.21873	#N/A	#N/A
AT1G63450	1	#N/A	2.83644	#N/A	3.40354	GT16	Xyloglucan-specific galacturonosyltransferase 1 [Source:UniProtKB/Swiss-Prot;Acc:Q9SH31]	#N/A	#N/A	#N/A	#N/A	#N/A	#N/A
AT3G16420	3	#N/A	#N/A	4.76119	3.40614	PBP1	PYK10-binding protein 1 [Source:UniProtKB/Swiss-Prot;Acc:O04314]	#N/A	#N/A	#N/A	#N/A	#N/A	#N/A
AT4G00872	3	#N/A	#N/A	2.50986	3.45635	AT4G00872	Plant invertase/pectin methylesterase inhibitor superfamily protein [Source:TAIR;Acc:AT4G00872]	#N/A	#N/A	#N/A	#N/A	#N/A	#N/A
AT4G15610	1	#N/A	5.99097	#N/A	3.71577	AT4G15610	CASP-like protein 1D1 [Source:UniProtKB/Swiss-Prot;Acc:Q9FE29]	#N/A	#N/A	1.93722	#N/A	#N/A	#N/A
AT3G54450	3	-3.09129	-1.27021	1.96036	3.78145	NPF5.4	Protein NRT1/ PTR FAMILY 5.4 [Source:UniProtKB/Swiss-Prot;Acc:Q9M1I2]	-2.38692	-2.57155	-2.70868	#N/A	#N/A	#N/A
AT2G46950	1	#N/A	2.27792	#N/A	3.93593	CYP709B2	Cytochrome P450 709B2 [Source:UniProtKB/Swiss-Prot;Acc:F4IK45]	#N/A	#N/A	#N/A	#N/A	#N/A	#N/A
AT3G59930	3	#N/A	#N/A	5.34983	3.96652	AT3G59930	Defensin-like protein 206 [Source:UniProtKB/Swiss-Prot;Acc:Q94JR6]	#N/A	#N/A	#N/A	#N/A	2.57331	#N/A
AT4G25820	3	#N/A	#N/A	2.9543	4.0048	XTH14	Xyloglucan endotransglucosylase/hydrolase [Source:UniProtKB/TrEMBL;Acc:A0A178UTG4]	#N/A	#N/A	#N/A	#N/A	#N/A	#N/A
AT3G09950	1	#N/A	#N/A	#N/A	4.09122	AT3G09950	At3g09950 [Source:UniProtKB/TrEMBL;Acc:Q9SR60]	-1.5764	#N/A	#N/A	#N/A	#N/A	#N/A
AT4G29640	1	#N/A	4.14103	#N/A	4.16223	CDA5	Cytidine deaminase 5 [Source:UniProtKB/Swiss-Prot;Acc:Q9S7L8]	1.53943	2.35092	4.13458	#N/A	#N/A	#N/A
AT5G60530	3	#N/A	#N/A	5.38581	4.33011	AT5G60530	At5g60530/muf9_180 [Source:UniProtKB/TrEMBL;Acc:Q9FKJ4]	#N/A	#N/A	#N/A	#N/A	#N/A	#N/A
AT2G14095	1	#N/A	2.78284	#N/A	4.35168	AT2G14095	Expressed protein [Source:UniProtKB/TrEMBL;Acc:Q8S8A5]	#N/A	#N/A	#N/A	#N/A	#N/A	#N/A
AT4G31875	1	#N/A	3.7923	#N/A	4.46952	AT4G31875	At4g31872/At4g31872 [Source:UniProtKB/TrEMBL;Acc:Q93ZC6]	-2.16558	-2.62713	#N/A	#N/A	#N/A	#N/A
AT5G42590	3	#N/A	#N/A	3.15754	4.68867	CYP71A16	Cytochrome P450 71A16 [Source:UniProtKB/Swiss-Prot;Acc:Q9FH66]	#N/A	#N/A	#N/A	#N/A	#N/A	#N/A
AT1G21528	3	#N/A	#N/A	#N/A	4.7014	AT1G21528	Putative uncharacterized protein [Source:UniProtKB/TrEMBL;Acc:Q1G3U3]	#N/A	#N/A	#N/A	#N/A	#N/A	#N/A
AT3G29635	3	#N/A	#N/A	5.6913	4.84758	AT3G29635	Anthocyanin acyltransferase-like protein [Source:UniProtKB/TrEMBL;Acc:Q9LJA2]	#N/A	#N/A	#N/A	#N/A	#N/A	#N/A
AT3G30720	3	#N/A	#N/A	5.64953	4.92943	QQS	Protein QQS [Source:UniProtKB/Swiss-Prot;Acc:Q3E7K4]	#N/A	#N/A	3.42777	#N/A	#N/A	#N/A
AT2G44990	1	#N/A	5.73383	#N/A	4.96376	CCD7	carotenoid cleavage dioxygenase 7 [Source:TAIR;Acc:AT2G44990]	#N/A	#N/A	#N/A	#N/A	#N/A	#N/A
AT1G10480	3	#N/A	#N/A	3.25896	5.11305	ZFP5	Zinc finger protein 5 [Source:UniProtKB/Swiss-Prot;Acc:Q39264]	#N/A	#N/A	#N/A	#N/A	#N/A	#N/A
AT4G39795	1	#N/A	5.29644	#N/A	5.12506	FLZ7	Protein of unknown function (DUF581) [Source:TAIR;Acc:AT4G39795]	#N/A	#N/A	#N/A	#N/A	#N/A	#N/A
AT3G56891	1	#N/A	5.2997	#N/A	5.3209	HIPP45	Heavy metal-associated isoprenylated plant protein 45 [Source:UniProtKB/Swiss-Prot;Acc:B3H6D0]	#N/A	#N/A	#N/A	#N/A	#N/A	#N/A
AT1G13520	3	#N/A	#N/A	6.27289	5.36507	AT1G13520	At1g13520 [Source:UniProtKB/TrEMBL;Acc:Q6NNH1]	#N/A	#N/A	#N/A	#N/A	#N/A	#N/A
AT1G51030	1	#N/A	5.36252	#N/A	5.38372	AT1G51030	unknown protein; BEST Arabidopsis thaliana protein match is: unknown protein (TAIR:AT1G51020.1); Ha. [Source:TAIR;Acc:AT1G51030]	#N/A	#N/A	#N/A	#N/A	#N/A	#N/A
AT2G34910	3	#N/A	#N/A	4.29046	5.4479	AT2G34910	At2g34910 [Source:UniProtKB/TrEMBL;Acc:O64755]	#N/A	#N/A	#N/A	#N/A	#N/A	#N/A
AT4G23390	1	#N/A	5.96618	#N/A	5.52795	AT4G23390	At4g23390 [Source:UniProtKB/TrEMBL;Acc:Q8GXV8]	#N/A	#N/A	#N/A	#N/A	#N/A	#N/A
AT2G29470	1	#N/A	5.09609	#N/A	5.53146	GSTU3	Glutathione S-transferase U3 [Source:UniProtKB/Swiss-Prot;Acc:Q9ZW28]	-1.90227	-1.87276	#N/A	#N/A	#N/A	#N/A
AT1G80165	1	#N/A	5.6194	#N/A	5.6406	AT1G80165	Cotton fiber protein [Source:UniProtKB/TrEMBL;Acc:Q1G3V8]	#N/A	#N/A	#N/A	#N/A	#N/A	#N/A
AT5G39700	3	#N/A	#N/A	3.62428	5.68022	MYB89	Myb domain protein 89 [Source:UniProtKB/TrEMBL;Acc:Q9SPG4]	#N/A	#N/A	#N/A	#N/A	#N/A	#N/A
AT4G13620	1	#N/A	5.77252	#N/A	5.78073	ERF062	Ethylene-responsive transcription factor ERF062 [Source:UniProtKB/Swiss-Prot;Acc:Q9SVQ0]	#N/A	#N/A	#N/A	#N/A	#N/A	#N/A
AT1G21525	1	#N/A	2.21745	#N/A	5.86008	None	None	#N/A	#N/A	#N/A	#N/A	#N/A	#N/A
AT3G01190	1	#N/A	5.44404	#N/A	6.26266	PER27	Peroxidase [Source:UniProtKB/TrEMBL;Acc:A0A178V802]	#N/A	#N/A	#N/A	#N/A	#N/A	#N/A
AT4G29570	3	#N/A	#N/A	4.32438	6.34773	CDA8	Cytidine deaminase 8 [Source:UniProtKB/Swiss-Prot;Acc:Q9XEX4]	#N/A	#N/A	1.16805	#N/A	#N/A	#N/A
AT5G11920	1	#N/A	6.09835	#N/A	6.55402	CWINV6	Beta-fructofuranosidase, insoluble isoenzyme CWINV6 [Source:UniProtKB/Swiss-Prot;Acc:Q8W4S6]	#N/A	#N/A	#N/A	#N/A	#N/A	#N/A
AT1G51035	1	#N/A	6.13523	#N/A	6.556	AT1G51035	unknown protein. [Source:TAIR;Acc:AT1G51035]	-2.42326	#N/A	#N/A	#N/A	#N/A	#N/A
AT5G44380	1	#N/A	6.14974	#N/A	6.56719	AT5G44380	FAD-binding Berberine family protein [Source:TAIR;Acc:AT5G44380]	-1.86285	-2.36088	#N/A	#N/A	#N/A	#N/A
AT3G48340	1	#N/A	7.58299	#N/A	6.90902	CEP2	KDEL-tailed cysteine endopeptidase CEP2 [Source:UniProtKB/Swiss-Prot;Acc:Q9STL4]	#N/A	#N/A	#N/A	#N/A	#N/A	#N/A
AT2G32740	1	#N/A	7.5938	#N/A	7.21756	GT13	Probable xyloglucan galactosyltransferase GT13 [Source:UniProtKB/Swiss-Prot;Acc:O48843]	#N/A	#N/A	#N/A	#N/A	#N/A	#N/A
AT5G50260	1	#N/A	8.5642	#N/A	8.28831	CEP1	KDEL-tailed cysteine endopeptidase CEP1 [Source:UniProtKB/Swiss-Prot;Acc:Q9FGR9]	#N/A	#N/A	5.99823	-8.53134	#N/A	#N/A
AT1G75945	3	#N/A	0.379822	7.61431	8.43902	AT1G75945	None	#N/A	#N/A	#N/A	#N/A	#N/A	#N/A
AT1G21240	3	#N/A	#N/A	7.48156	8.94747	WAK3	Wall-associated receptor kinase 3 [Source:UniProtKB/Swiss-Prot;Acc:Q9LMN8]	#N/A	#N/A	#N/A	#N/A	#N/A	#N/A
AT5G54060	7	#N/A	-2.16848	#N/A	#N/A	A3G2XYLT	Glycosyltransferase (Fragment) [Source:UniProtKB/TrEMBL;Acc:W8Q6A1]	1.84441	#N/A	#N/A	#N/A	#N/A	#N/A
AT2G30650	7	#N/A	-1.05201	#N/A	#N/A	AT2G30650	Probable 3-hydroxyisobutyryl-CoA hydrolase 2 [Source:UniProtKB/Swiss-Prot;Acc:Q1PEY5]	#N/A	#N/A	#N/A	#N/A	#N/A	#N/A
AT3G19030	2	#N/A	3.90225	#N/A	#N/A	AT3G19030	AT3g19030/K13E13_15 [Source:UniProtKB/TrEMBL;Acc:Q9LJ63]	#N/A	#N/A	#N/A	#N/A	#N/A	#N/A
AT3G25290	3	#N/A	#N/A	1.32319	#N/A	AT3G25290	Cytochrome b561 and DOMON domain-containing protein At3g25290 [Source:UniProtKB/Swiss-Prot;Acc:Q9LSE7]	#N/A	#N/A	#N/A	#N/A	#N/A	#N/A
AT4G22870	7	#N/A	-1.46879	#N/A	#N/A	AT4G22870	2-oxoglutarate (2OG) and Fe(II)-dependent oxygenase superfamily protein [Source:UniProtKB/TrEMBL;Acc:F4JMN7]	#N/A	#N/A	#N/A	#N/A	#N/A	#N/A
AT5G39520	2	#N/A	3.43773	#N/A	#N/A	AT5G39520	Uncharacterized protein At5g39520 [Source:UniProtKB/TrEMBL;Acc:Q0WW43]	-2.0953	#N/A	#N/A	-8.39746	#N/A	#N/A
AT5G18670	10	#N/A	1.26365	-1.41585	#N/A	BAM9	Inactive beta-amylase 9 [Source:UniProtKB/Swiss-Prot;Acc:Q8VYW2]	#N/A	-1.02144	#N/A	-1.5856	#N/A	#N/A
AT4G37610	10	#N/A	3.13609	#N/A	#N/A	BT5	BTB/POZ and TAZ domain-containing protein 5 [Source:UniProtKB/Swiss-Prot;Acc:Q6EJ98]	#N/A	#N/A	#N/A	-4.45792	#N/A	#N/A
AT2G46830	7	#N/A	-1.30585	1.32888	#N/A	CCA1	Protein CCA1 [Source:UniProtKB/Swiss-Prot;Acc:P92973]	#N/A	#N/A	#N/A	#N/A	#N/A	#N/A
AT3G56240	7	#N/A	-1.14183	1.40323	#N/A	CCH	Copper transport protein CCH [Source:UniProtKB/Swiss-Prot;Acc:O82089]	#N/A	#N/A	#N/A	#N/A	#N/A	#N/A
AT4G23180	2	#N/A	1.02581	#N/A	#N/A	CRK10	Cysteine-rich receptor-like protein kinase 10 [Source:UniProtKB/Swiss-Prot;Acc:Q8GYA4]	#N/A	#N/A	#N/A	-2.31619	#N/A	#N/A
AT2G30770	7	#N/A	-5.52426	#N/A	#N/A	CYP71A13	Indoleacetaldoxime dehydratase [Source:UniProtKB/Swiss-Prot;Acc:O49342]	#N/A	#N/A	#N/A	#N/A	#N/A	#N/A
AT5G42800	7	#N/A	-2.43241	#N/A	#N/A	DFRA	Dihydroflavonol reductase [Source:UniProtKB/TrEMBL;Acc:B1GV15]	#N/A	#N/A	#N/A	#N/A	#N/A	#N/A
AT1G68470	9	#N/A	-1.68538	#N/A	#N/A	GT17	Probable xyloglucan galactosyltransferase GT17 [Source:UniProtKB/Swiss-Prot;Acc:Q9CA34]	#N/A	#N/A	#N/A	#N/A	#N/A	#N/A
AT2G26190	2	#N/A	1.35021	-1.07165	#N/A	IQM4	IQ domain-containing protein IQM4 [Source:UniProtKB/Swiss-Prot;Acc:O64851]	#N/A	#N/A	#N/A	-1.73643	#N/A	#N/A
AT3G50220	7	#N/A	-0.84124	1.0248	#N/A	IRX15	Protein IRREGULAR XYLEM 15 [Source:UniProtKB/Swiss-Prot;Acc:Q9SNE5]	#N/A	#N/A	#N/A	#N/A	#N/A	#N/A
AT1G64660	7	#N/A	-1.19703	1.06672	#N/A	MGL	Methionine gamma-lyase [Source:UniProtKB/Swiss-Prot;Acc:Q9SGU9]	#N/A	#N/A	#N/A	#N/A	#N/A	#N/A
AT4G10380	7	#N/A	-1.11942	#N/A	#N/A	NIP5-1	At4g10380 [Source:UniProtKB/TrEMBL;Acc:A3KPG0]	0.587515	#N/A	#N/A	#N/A	#N/A	#N/A
AT3G17790	3	#N/A	-0.79524	1.04277	#N/A	PAP17	Purple acid phosphatase 17 [Source:UniProtKB/Swiss-Prot;Acc:Q9SCX8]	#N/A	#N/A	#N/A	#N/A	#N/A	#N/A
AT3G52820	6	#N/A	-1.5644	#N/A	#N/A	PAP22	Purple acid phosphatase 22 [Source:UniProtKB/Swiss-Prot;Acc:Q8S340]	#N/A	#N/A	-0.704007	#N/A	#N/A	#N/A
AT5G24420	2	#N/A	1.13734	#N/A	#N/A	PGL5	Probable 6-phosphogluconolactonase 3 [Source:UniProtKB/Swiss-Prot;Acc:Q8LEV7]	#N/A	#N/A	#N/A	#N/A	#N/A	#N/A
AT1G02660	2	#N/A	1.54385	#N/A	#N/A	PLIP2	Phospholipase A1 PLIP2, chloroplastic [Source:UniProtKB/Swiss-Prot;Acc:F4HXL0]	#N/A	#N/A	#N/A	-4.51877	#N/A	#N/A
AT4G15530	9	#N/A	-1.19566	#N/A	#N/A	PPDK	Pyruvate, phosphate dikinase 1, chloroplastic [Source:UniProtKB/Swiss-Prot;Acc:O23404]	#N/A	#N/A	#N/A	-5.5546	#N/A	#N/A
AT5G60900	9	#N/A	-1.44721	#N/A	#N/A	RLK1	receptor-like protein kinase 1 [Source:TAIR;Acc:AT5G60900]	#N/A	#N/A	#N/A	#N/A	#N/A	#N/A
AT3G11340	9	#N/A	-1.62013	#N/A	#N/A	UGT76B1	UDP-glycosyltransferase 76B1 [Source:UniProtKB/Swiss-Prot;Acc:Q9C768]	#N/A	#N/A	#N/A	#N/A	#N/A	#N/A
AT1G22380	2	#N/A	1.34789	#N/A	#N/A	UGT85A3	Glycosyltransferase (Fragment) [Source:UniProtKB/TrEMBL;Acc:W8PW16]	#N/A	#N/A	#N/A	#N/A	#N/A	#N/A
AT5G08480	3	#N/A	#N/A	1.10651	#N/A	VQ31	VQ motif-containing protein 31 [Source:UniProtKB/Swiss-Prot;Acc:Q9FNP0]	-1.84785	#N/A	-1.28338	#N/A	#N/A	#N/A
AT5G61600	2	#N/A	2.99136	#N/A	#N/A	ERF104	Ethylene-responsive transcription factor ERF104 [Source:UniProtKB/Swiss-Prot;Acc:Q9FKG1]	#N/A	#N/A	#N/A	-3.39595	#N/A	#N/A
AT2G38470	1	#N/A	2.47974	#N/A	#N/A	WRKY33	WRKY33 [Source:UniProtKB/TrEMBL;Acc:A0A384L4W4]	#N/A	#N/A	#N/A	-5.42945	#N/A	#N/A
AT1G29270	10	#N/A	#N/A	-1.01602	#N/A	AT1G29270	unknown protein; BEST Arabidopsis thaliana protein match is: unknown protein (TAIR:AT2G40435.1); Ha. [Source:TAIR;Acc:AT1G29270]	-1.61544	-1.34229	#N/A	#N/A	-1.13011	3.35623
AT1G65060	7	#N/A	-1.00306	0.733217	#N/A	4CL3	4-coumarate--CoA ligase 3 [Source:UniProtKB/Swiss-Prot;Acc:Q9S777]	#N/A	#N/A	#N/A	1.76385	#N/A	#N/A
AT5G54010	9	#N/A	-1.48423	#N/A	#N/A	UGT79B6	UDP-glycosyltransferase 79B6 [Source:UniProtKB/Swiss-Prot;Acc:Q9FN26]	-3.52149	-3.10386	-3.49143	#N/A	#N/A	#N/A
AT3G09600	7	#N/A	-1.46291	1.34628	#N/A	RVE8	Protein REVEILLE 8 [Source:UniProtKB/Swiss-Prot;Acc:Q8RWU3]	1.84291	#N/A	#N/A	#N/A	#N/A	#N/A
AT1G68850	7	#N/A	-3.71871	4.81676	#N/A	PER11	Peroxidase 11 [Source:UniProtKB/Swiss-Prot;Acc:Q96519]	#N/A	#N/A	#N/A	#N/A	#N/A	#N/A
AT5G22300	7	#N/A	-1.25802	1.0088	#N/A	NIT4	Bifunctional nitrilase/nitrile hydratase NIT4 [Source:UniProtKB/Swiss-Prot;Acc:P46011]	1.69252	#N/A	#N/A	#N/A	#N/A	#N/A
AT2G48130	7	#N/A	-1.24613	1.22514	#N/A	AT2G48130	Bifunctional inhibitor/lipid-transfer protein/seed storage 2S albumin superfamily protein [Source:UniProtKB/TrEMBL;Acc:Q7EB72]	-2.1772	-2.1449	-2.70214	#N/A	#N/A	#N/A
AT1G50580	7	#N/A	-1.07321	0.984607	#N/A	UGT79B5	UDP-glycosyltransferase 79B5 [Source:UniProtKB/Swiss-Prot;Acc:Q9LPS8]	#N/A	#N/A	#N/A	#N/A	#N/A	#N/A
AT4G33960	2	#N/A	1.79303	#N/A	#N/A	AT4G33960	At4g33960 [Source:UniProtKB/TrEMBL;Acc:O81764]	#N/A	#N/A	#N/A	#N/A	#N/A	#N/A
AT1G64400	9	#N/A	-1.14703	#N/A	#N/A	LACS3	Long chain acyl-CoA synthetase 3 [Source:UniProtKB/Swiss-Prot;Acc:Q9C7W4]	#N/A	#N/A	#N/A	#N/A	#N/A	#N/A
AT4G00050	7	#N/A	-1.08039	1.10921	#N/A	UNE10 / PIF8	Transcription factor UNE10 [Source:UniProtKB/Swiss-Prot;Acc:Q8GZ38]	0.845203	#N/A	#N/A	#N/A	#N/A	#N/A
AT4G05110	7	#N/A	-1.56513	1.25102	#N/A	ATENT6	equilibrative nucleoside transporter 6 [Source:TAIR;Acc:AT4G05110]	-2.0105	#N/A	-1.06787	#N/A	#N/A	#N/A
AT1G16730	7	#N/A	-1.77253	1.34849	#N/A	UP6	F17F16.6 protein [Source:UniProtKB/TrEMBL;Acc:Q9FWQ7]	2.22606	#N/A	#N/A	#N/A	#N/A	#N/A
AT5G67370	3	#N/A	-0.953066	1.39341	#N/A	CGLD27	Protein CONSERVED IN THE GREEN LINEAGE AND DIATOMS 27, chloroplastic [Source:UniProtKB/Swiss-Prot;Acc:Q9FN15]	1.06999	#N/A	#N/A	#N/A	#N/A	#N/A
AT1G03055	3	#N/A	#N/A	1.80982	#N/A	D27	Beta-carotene isomerase D27, chloroplastic [Source:UniProtKB/Swiss-Prot;Acc:Q7XA78]	0.559308	#N/A	#N/A	#N/A	#N/A	#N/A
AT1G19770	2	#N/A	1.70678	#N/A	#N/A	PUP14	PUP14 [Source:UniProtKB/TrEMBL;Acc:A0A178WHV5]	#N/A	#N/A	#N/A	-2.49929	#N/A	#N/A
AT2G48140	7	#N/A	-0.874978	1.05498	#N/A	EDA4	At2g48140/F11L15.4 [Source:UniProtKB/TrEMBL;Acc:Q94AX3]	-1.22284	-1.39821	#N/A	#N/A	#N/A	1.65074
AT1G56680	2	#N/A	1.00889	#N/A	#N/A	AT1G56680	Chitinase family protein [Source:TAIR;Acc:AT1G56680]	#N/A	#N/A	#N/A	#N/A	#N/A	#N/A
AT1G62710	3	#N/A	-0.837471	1.17252	#N/A	bVPE	Vacuolar-processing enzyme beta-isozyme [Source:UniProtKB/Swiss-Prot;Acc:Q39044]	1.38117	#N/A	#N/A	#N/A	#N/A	#N/A
AT1G73500	1	#N/A	1.90958	#N/A	#N/A	MKK9	Mitogen-activated protein kinase kinase 9 [Source:UniProtKB/Swiss-Prot;Acc:Q9FX43]	#N/A	#N/A	#N/A	-3.79241	#N/A	#N/A
AT1G16980	7	#N/A	-2.09116	2.06173	#N/A	TPS2	Probable alpha,alpha-trehalose-phosphate synthase [UDP-forming] 2 [Source:UniProtKB/Swiss-Prot;Acc:Q9FZ57]	#N/A	#N/A	#N/A	#N/A	#N/A	#N/A
AT5G41900	7	#N/A	-1.08715	1.0906	#N/A	BDG2	Probable lysophospholipase BODYGUARD 2 [Source:UniProtKB/Swiss-Prot;Acc:Q9FJ24]	#N/A	#N/A	#N/A	#N/A	#N/A	#N/A
AT5G61440	10	#N/A	1.40951	-1.81703	#N/A	ACHT5	Thioredoxin-like 1-2, chloroplastic [Source:UniProtKB/Swiss-Prot;Acc:Q9XFI1]	-0.887845	#N/A	#N/A	#N/A	#N/A	#N/A
AT3G17609	7	#N/A	-1.89363	1.36523	#N/A	HYH	HYH [Source:UniProtKB/TrEMBL;Acc:A0A178VIU6]	#N/A	#N/A	#N/A	#N/A	#N/A	#N/A
AT2G38940	9	#N/A	-2.26851	#N/A	#N/A	PHT1-4	PHT1 [Source:UniProtKB/TrEMBL;Acc:A0A178VRB1]	#N/A	#N/A	#N/A	#N/A	#N/A	#N/A
AT4G17500	2	#N/A	2.07262	#N/A	#N/A	ERF1A	Ethylene-responsive transcription factor 1A [Source:UniProtKB/Swiss-Prot;Acc:O80337]	#N/A	#N/A	#N/A	#N/A	#N/A	#N/A
AT3G46490	3	#N/A	-1.23454	2.44789	#N/A	AT3G46490	2-oxoglutarate (2OG) and Fe(II)-dependent oxygenase superfamily protein [Source:UniProtKB/TrEMBL;Acc:F4J938]	#N/A	#N/A	#N/A	#N/A	#N/A	#N/A
AT1G19630	7	#N/A	-1.85405	1.70235	#N/A	CYP722A1	Cytochrome P450, family 722, subfamily A, polypeptide 1 [Source:UniProtKB/TrEMBL;Acc:F4HP86]	#N/A	#N/A	#N/A	#N/A	#N/A	#N/A
AT2G31100	10	#N/A	#N/A	-2.94985	#N/A	AT2G31100	alpha/beta-Hydrolases superfamily protein [Source:TAIR;Acc:AT2G31100]	-3.69695	-3.56001	-3.79702	#N/A	#N/A	#N/A
AT5G24380	9	#N/A	-1.7083	#N/A	#N/A	YSL2	Metal-nicotianamine transporter YSL2 [Source:UniProtKB/Swiss-Prot;Acc:Q6R3K9]	#N/A	#N/A	#N/A	#N/A	#N/A	#N/A
AT1G70720	7	#N/A	-1.24343	1.23959	#N/A	AT1G70720	Plant invertase/pectin methylesterase inhibitor superfamily protein [Source:TAIR;Acc:AT1G70720]	#N/A	#N/A	#N/A	#N/A	#N/A	#N/A
AT3G29034	7	#N/A	-1.74984	3.33704	#N/A	AT3G29034	At3g29034 [Source:UniProtKB/TrEMBL;Acc:Q8GX70]	#N/A	#N/A	#N/A	#N/A	#N/A	#N/A
AT3G56880	1	#N/A	1.05581	#N/A	#N/A	AT3G56880	VQ motif-containing protein [Source:UniProtKB/TrEMBL;Acc:Q9LES0]	#N/A	#N/A	#N/A	-2.3691	#N/A	#N/A
AT3G51238	7	#N/A	-1.44435	#N/A	#N/A	AT3G51238	other RNA [Source:TAIR;Acc:AT3G51238]	#N/A	#N/A	#N/A	#N/A	#N/A	#N/A
AT1G48300	9	#N/A	-1.31743	#N/A	#N/A	AT1G48300	unknown protein; FUNCTIONS IN: molecular_function unknown; INVOLVED IN: biological_process unknown; LOCATED IN: endomembrane system; EXPRESSED IN: 24 plant structures; EXPRESSED DURING: 15 growth stages; Ha. [Source:TAIR;Acc:AT1G48300]	-1.12884	-1.29706	#N/A	-1.24922	#N/A	#N/A
AT1G14480	1	#N/A	1.05734	#N/A	#N/A	AT1G14480	Ankyrin repeat family protein [Source:UniProtKB/TrEMBL;Acc:Q9M9R5]	#N/A	#N/A	#N/A	#N/A	#N/A	#N/A
AT4G17490	1	#N/A	3.56236	#N/A	#N/A	ERF6	Ethylene-responsive transcription factor 6 [Source:UniProtKB/Swiss-Prot;Acc:Q8VZ91]	#N/A	#N/A	#N/A	#N/A	#N/A	#N/A
AT1G71200	7	#N/A	-2.80544	#N/A	#N/A	AT1G71200	basic helix-loop-helix (bHLH) DNA-binding superfamily protein [Source:TAIR;Acc:AT1G71200]	#N/A	#N/A	#N/A	#N/A	#N/A	#N/A
AT5G06320	1	#N/A	1.72084	#N/A	#N/A	NHL3	NHL3 [Source:UniProtKB/TrEMBL;Acc:A0A178UB58]	#N/A	#N/A	#N/A	-2.9121	#N/A	#N/A
AT1G80130	3	#N/A	-1.33745	1.82109	#N/A	AT1G80130	F18B13.21 protein [Source:UniProtKB/TrEMBL;Acc:Q9SSC6]	#N/A	#N/A	1.65313	#N/A	#N/A	#N/A
AT3G05937	2	#N/A	1.20009	#N/A	#N/A	AT3G05937	unknown protein; Ha. [Source:TAIR;Acc:AT3G05937]	#N/A	#N/A	#N/A	#N/A	#N/A	#N/A
AT3G52400	2	#N/A	2.46887	#N/A	#N/A	SYP122	Syntaxin-122 [Source:UniProtKB/Swiss-Prot;Acc:Q9SVC2]	#N/A	#N/A	#N/A	#N/A	#N/A	#N/A
AT4G01060	3	#N/A	#N/A	1.91549	#N/A	ETC3	CAPRICE-like MYB3 [Source:TAIR;Acc:AT4G01060]	1.13866	#N/A	#N/A	#N/A	#N/A	#N/A
AT1G32920	1	#N/A	1.66534	#N/A	#N/A	AT1G32920	At1g32920/F9L11_25 [Source:UniProtKB/TrEMBL;Acc:Q93WI1]	#N/A	#N/A	#N/A	-1.82259	#N/A	#N/A
AT1G17700	7	#N/A	-1.20167	1.17779	#N/A	PRA1F1	PRA1 family protein F1 [Source:UniProtKB/Swiss-Prot;Acc:Q9FZ63]	#N/A	#N/A	#N/A	#N/A	#N/A	#N/A
AT5G23820	2	#N/A	1.25413	#N/A	#N/A	ML3	MD-2-related lipid-recognition protein 3 [Source:UniProtKB/Swiss-Prot;Acc:Q9FF98]	#N/A	#N/A	#N/A	#N/A	#N/A	#N/A
AT5G53048	7	#N/A	-1.21784	1.43738	#N/A	AT5G53048	other RNA [Source:TAIR;Acc:AT5G53048]	#N/A	#N/A	#N/A	#N/A	#N/A	#N/A
AT2G27420	7	#N/A	-1.70459	1.60702	#N/A	AT2G27420	Cysteine proteinases superfamily protein [Source:UniProtKB/TrEMBL;Acc:Q9ZQH7]	1.64291	#N/A	#N/A	#N/A	#N/A	#N/A
AT5G24660	7	#N/A	-1.77599	1.83228	#N/A	LSU2	Protein RESPONSE TO LOW SULFUR 2 [Source:UniProtKB/Swiss-Prot;Acc:Q9FIR9]	#N/A	#N/A	#N/A	#N/A	#N/A	#N/A
AT1G01520	3	#N/A	#N/A	1.54331	#N/A	AT1G01520	ASG4 [Source:UniProtKB/TrEMBL;Acc:A0A384LJW3]	#N/A	#N/A	#N/A	#N/A	#N/A	#N/A
AT3G02677	3	#N/A	#N/A	1.0586	#N/A	AT3G02677	None	#N/A	#N/A	#N/A	#N/A	#N/A	#N/A
AT3G55940	9	#N/A	-1.0196	#N/A	#N/A	PLC7	Phosphoinositide phospholipase C 7 [Source:UniProtKB/Swiss-Prot;Acc:Q9LY51]	-1.13119	-1.13418	#N/A	#N/A	#N/A	#N/A
AT2G22510	3	#N/A	-1.2683	1.72753	#N/A	AT2G22510	At2g22510 [Source:UniProtKB/TrEMBL;Acc:Q9SJY4]	-0.917693	-1.18071	#N/A	#N/A	#N/A	#N/A
AT1G19020	2	#N/A	3.1502	#N/A	#N/A	AT1G19020	CDP-diacylglycerol-glycerol-3-phosphate 3-phosphatidyltransferase [Source:UniProtKB/TrEMBL;Acc:Q8VYY6]	#N/A	#N/A	#N/A	#N/A	#N/A	#N/A
AT3G52740	7	#N/A	-2.26666	#N/A	#N/A	BIC1	Protein BIC1 [Source:UniProtKB/Swiss-Prot;Acc:Q9LXJ1]	1.21383	#N/A	#N/A	#N/A	#N/A	#N/A
AT3G56360	7	#N/A	-1.72275	#N/A	#N/A	AT3G56360	At3g56360 [Source:UniProtKB/TrEMBL;Acc:Q9LY04]	-1.07076	-1.16547	#N/A	-2.28639	#N/A	#N/A
AT5G47220	2	#N/A	1.91145	#N/A	#N/A	ERF2	ERF2 [Source:UniProtKB/TrEMBL;Acc:A0A178UCP3]	#N/A	#N/A	#N/A	#N/A	#N/A	#N/A
AT2G47015	7	#N/A	-3.60444	#N/A	#N/A	MIR408	MIR408; miRNA [Source:TAIR;Acc:AT2G47015]	#N/A	#N/A	#N/A	#N/A	#N/A	#N/A
AT5G14565	7	#N/A	-3.34634	#N/A	#N/A	MIR398C	MIR398C; miRNA [Source:TAIR;Acc:AT5G14565]	#N/A	#N/A	#N/A	#N/A	#N/A	#N/A
AT2G26530	2	#N/A	2.06311	#N/A	#N/A	AR781	AR781 [Source:UniProtKB/TrEMBL;Acc:A0A178VPT1]	#N/A	#N/A	#N/A	#N/A	#N/A	#N/A
AT1G31140	2	#N/A	1.09949	#N/A	#N/A	AGL63	GOA [Source:UniProtKB/TrEMBL;Acc:A0A178W639]	#N/A	#N/A	#N/A	#N/A	#N/A	#N/A
AT1G50180	9	#N/A	-1.01092	#N/A	#N/A	AT1G50180	Putative disease resistance protein At1g50180 [Source:UniProtKB/Swiss-Prot;Acc:Q9SX38]	#N/A	#N/A	#N/A	#N/A	#N/A	#N/A
AT1G29440	7	#N/A	-1.07034	#N/A	#N/A	SAUR63	Auxin-responsive protein SAUR63 [Source:UniProtKB/Swiss-Prot;Acc:F4I1H5]	1.24127	#N/A	#N/A	#N/A	#N/A	#N/A
AT1G29430	7	#N/A	-1.00626	0.971421	#N/A	SAUR62	Auxin-responsive protein SAUR62 [Source:UniProtKB/Swiss-Prot;Acc:Q9C7Q8]	#N/A	#N/A	#N/A	#N/A	#N/A	#N/A
AT1G47400	7	#N/A	-5.17956	#N/A	#N/A	AT1G47400	unknown protein; BEST Arabidopsis thaliana protein match is: unknown protein (TAIR:AT1G47395.1); Ha. [Source:TAIR;Acc:AT1G47400]	#N/A	#N/A	#N/A	#N/A	#N/A	#N/A
AT1G26790	7	#N/A	-1.76761	#N/A	#N/A	AT1G26790	Dof-type zinc finger DNA-binding family protein [Source:TAIR;Acc:AT1G26790]	#N/A	#N/A	#N/A	#N/A	#N/A	#N/A
AT1G72940	1	#N/A	1.16176	#N/A	#N/A	AT1G72940	At1g72940/F3N23_14 [Source:UniProtKB/TrEMBL;Acc:Q9SSN2]	#N/A	#N/A	#N/A	#N/A	#N/A	#N/A
AT1G34392	3	#N/A	#N/A	1.84506	#N/A	AT1G34392	Unknown gene [Source:TAIR;Acc:AT1G34392]	#N/A	#N/A	#N/A	#N/A	#N/A	#N/A
AT3G04440	9	#N/A	-1.53389	#N/A	#N/A	AT3G04440	Plasma-membrane choline transporter family protein [Source:UniProtKB/TrEMBL;Acc:Q9M843]	#N/A	#N/A	#N/A	#N/A	#N/A	#N/A
AT4G29780	1	#N/A	2.44182	#N/A	#N/A	AT4G29780	Nuclease [Source:UniProtKB/TrEMBL;Acc:Q84J48]	#N/A	#N/A	#N/A	-4.27491	#N/A	#N/A
AT5G59580	2	#N/A	1.47974	#N/A	#N/A	UGT76E1	UDP-glycosyltransferase 76E1 [Source:UniProtKB/Swiss-Prot;Acc:Q9LTH3]	#N/A	#N/A	#N/A	#N/A	#N/A	#N/A
AT5G56985	7	#N/A	-4.03427	#N/A	#N/A	AT5G56985	None	#N/A	#N/A	#N/A	#N/A	#N/A	#N/A
AT1G17610	9	#N/A	-1.97814	#N/A	#N/A	CHS1	Disease resistance protein CHS1 [Source:UniProtKB/Swiss-Prot;Acc:F4I902]	#N/A	#N/A	#N/A	#N/A	#N/A	#N/A
AT5G04340	1	#N/A	1.16889	#N/A	#N/A	ZAT6	Zinc finger protein ZAT6 [Source:UniProtKB/Swiss-Prot;Acc:O22533]	#N/A	#N/A	#N/A	-3.0778	#N/A	#N/A
AT5G36790	9	#N/A	-2.81866	#N/A	#N/A	PGLP1A	Phosphoglycolate phosphatase 1B, chloroplastic [Source:UniProtKB/Swiss-Prot;Acc:P0DKC4]	#N/A	#N/A	#N/A	#N/A	#N/A	#N/A
AT1G23140	9	#N/A	-1.11928	#N/A	#N/A	CAR8	Protein C2-DOMAIN ABA-RELATED 8 [Source:UniProtKB/Swiss-Prot;Acc:O49303]	-1.92901	-1.86325	#N/A	#N/A	#N/A	#N/A
AT3G16720	1	#N/A	1.53472	#N/A	#N/A	ATL2	RING-H2 finger protein ATL2 [Source:UniProtKB/Swiss-Prot;Acc:Q8L9T5]	#N/A	#N/A	#N/A	#N/A	#N/A	#N/A
AT1G21529	7	#N/A	-3.70519	#N/A	#N/A	AT1G21529	None	#N/A	#N/A	#N/A	#N/A	#N/A	#N/A
AT3G10930	2	#N/A	1.79502	#N/A	#N/A	AT3G10930	Uncharacterized protein At3g10930 [Source:UniProtKB/TrEMBL;Acc:Q84TK4]	#N/A	#N/A	#N/A	#N/A	#N/A	#N/A
AT1G49230	2	#N/A	1.55801	#N/A	#N/A	ATL78	RING-H2 finger protein ATL78 [Source:UniProtKB/Swiss-Prot;Acc:Q6NQG7]	#N/A	#N/A	#N/A	#N/A	#N/A	#N/A
AT2G37440	10	#N/A	#N/A	-1.31387	#N/A	IP5P8	Type I inositol polyphosphate 5-phosphatase 8 [Source:UniProtKB/Swiss-Prot;Acc:Q0WT19]	#N/A	#N/A	#N/A	#N/A	#N/A	#N/A
AT3G08720	2	#N/A	1.05677	#N/A	#N/A	ATPK2	Serine/threonine-protein kinase AtPK2/AtPK19 [Source:UniProtKB/Swiss-Prot;Acc:Q39030]	#N/A	#N/A	#N/A	-3.00974	#N/A	#N/A
AT5G47240	2	#N/A	1.17209	#N/A	#N/A	atnudt8	nudix hydrolase homolog 8 [Source:TAIR;Acc:AT5G47240]	#N/A	#N/A	#N/A	#N/A	#N/A	#N/A
AT5G08240	2	#N/A	2.54887	#N/A	#N/A	AT5G08240	At5g08240 [Source:UniProtKB/TrEMBL;Acc:Q9LEY3]	-2.17923	-1.94046	#N/A	#N/A	#N/A	#N/A
AT1G07135	1	#N/A	3.14441	#N/A	#N/A	AT1G07135	At1g07135 [Source:UniProtKB/TrEMBL;Acc:Q9LMK6]	#N/A	#N/A	#N/A	-2.9459	#N/A	#N/A
AT4G35120	3	#N/A	#N/A	1.22799	#N/A	AT4G35120	Putative F-box/kelch-repeat protein At4g35120 [Source:UniProtKB/Swiss-Prot;Acc:O49618]	-0.565397	#N/A	#N/A	#N/A	#N/A	#N/A
AT3G25510	9	#N/A	-1.8827	#N/A	#N/A	AT3G25510	Disease resistance protein (TIR-NBS-LRR class) family protein [Source:UniProtKB/TrEMBL;Acc:F4J910]	#N/A	#N/A	#N/A	#N/A	#N/A	#N/A
AT4G17030	7	#N/A	-1.03499	#N/A	#N/A	EXLB1	Expansin-like protein [Source:UniProtKB/TrEMBL;Acc:Q0WRS3]	#N/A	#N/A	#N/A	#N/A	#N/A	#N/A
AT5G54020	3	#N/A	#N/A	3.26038	#N/A	AT5G54020	Cysteine/Histidine-rich C1 domain family protein [Source:TAIR;Acc:AT5G54020]	#N/A	#N/A	#N/A	#N/A	#N/A	#N/A
AT5G46370	3	#N/A	-1.05264	1.24921	#N/A	TPK2	KCO2 [Source:UniProtKB/TrEMBL;Acc:A0A178UQZ6]	-0.985915	-1.35751	#N/A	#N/A	#N/A	#N/A
AT5G24790	3	#N/A	#N/A	1.06743	#N/A	AT5G24790	Uncharacterized protein AT5g24790 [Source:UniProtKB/TrEMBL;Acc:Q9FT41]	-4.75598	#N/A	-5.4365	#N/A	#N/A	#N/A
AT4G21780	3	#N/A	#N/A	1.70829	#N/A	AT4G21780	Uncharacterized protein At4g21780 [Source:UniProtKB/TrEMBL;Acc:Q9SVR9]	-2.59671	-2.28233	-2.21196	#N/A	-2.6192	#N/A
AT3G19230	10	#N/A	#N/A	-1.23133	#N/A	AT3G19230	Leucine-rich repeat (LRR) family protein [Source:UniProtKB/TrEMBL;Acc:F4JB46]	-2.13637	-2.27123	-1.77384	#N/A	#N/A	#N/A
AT2G20142	10	#N/A	1.23028	#N/A	#N/A	AT2G20142	Toll-Interleukin-Resistance (TIR) domain family protein [Source:UniProtKB/TrEMBL;Acc:F4IUF0]	#N/A	#N/A	#N/A	#N/A	#N/A	#N/A
AT3G55980	1	#N/A	1.89099	#N/A	#N/A	SZF1	Salt-inducible zinc finger 1 [Source:UniProtKB/TrEMBL;Acc:A0A1I9LNJ4]	#N/A	#N/A	#N/A	-3.04144	#N/A	#N/A
AT1G52890	1	#N/A	2.80248	#N/A	#N/A	NAC019	NAC domain-containing protein 19 [Source:UniProtKB/Swiss-Prot;Acc:Q9C932]	#N/A	#N/A	#N/A	-6.70936	#N/A	#N/A
AT2G32210	1	#N/A	2.18192	#N/A	#N/A	AT2G32210	Cysteine-rich/transmembrane domain A-like protein [Source:UniProtKB/TrEMBL;Acc:Q9SKX9]	#N/A	#N/A	#N/A	#N/A	#N/A	#N/A
AT5G63195	2	#N/A	1.48425	#N/A	#N/A	AT5G63195	other RNA [Source:TAIR;Acc:AT5G63195]	#N/A	#N/A	#N/A	#N/A	#N/A	#N/A
AT5G13580	9	#N/A	-1.17584	#N/A	#N/A	ABCG6	ABC transporter G family member 6 [Source:UniProtKB/Swiss-Prot;Acc:Q9FNB5]	#N/A	#N/A	#N/A	#N/A	#N/A	#N/A
AT1G43060	10	#N/A	#N/A	-1.62353	#N/A	AT1G43060	None	#N/A	#N/A	#N/A	#N/A	#N/A	#N/A
AT1G76790	2	#N/A	1.75992	#N/A	#N/A	IGMT5	Indole glucosinolate O-methyltransferase 5 [Source:UniProtKB/Swiss-Prot;Acc:Q9SRD4]	#N/A	#N/A	#N/A	#N/A	#N/A	#N/A
AT5G51580	10	#N/A	#N/A	-1.53217	#N/A	AT5G51580	Putative uncharacterized protein [Source:UniProtKB/TrEMBL;Acc:Q9FHM6]	#N/A	#N/A	#N/A	#N/A	#N/A	#N/A
AT2G44130	2	5.80666	2.49811	#N/A	#N/A	AT2G44130	F-box/kelch-repeat protein At2g44130 [Source:UniProtKB/Swiss-Prot;Acc:O80582]	#N/A	#N/A	#N/A	-5.3052	#N/A	#N/A
AT4G19690	6	5.48647	#N/A	#N/A	#N/A	IRT1	Fe(2+) transport protein 1 [Source:UniProtKB/Swiss-Prot;Acc:Q38856]	#N/A	#N/A	#N/A	#N/A	#N/A	#N/A
AT5G07530	8	5.27569	#N/A	#N/A	#N/A	GRP17	Oleosin GRP-17 [Source:UniProtKB/Swiss-Prot;Acc:Q9LY09]	-4.2596	-3.50259	-4.64015	-1.93907	#N/A	#N/A
AT1G16950	2	4.95529	4.21301	#N/A	#N/A	CEP13	Precursor of CEP13 [Source:UniProtKB/Swiss-Prot;Acc:Q9FZ54]	#N/A	#N/A	#N/A	#N/A	#N/A	#N/A
AT3G07850	8	4.88255	#N/A	#N/A	#N/A	AT3G07850	Exopolygalacturonase clone GBGA483 [Source:UniProtKB/Swiss-Prot;Acc:P49063]	-6.95413	-6.61122	-7.00876	#N/A	#N/A	#N/A
AT3G14040	8	4.87969	#N/A	#N/A	#N/A	AT3G14040	Pectin lyase-like superfamily protein [Source:UniProtKB/TrEMBL;Acc:Q9LVJ4]	-6.70974	-6.51558	-6.66896	#N/A	#N/A	#N/A
AT3G25240	6	4.49973	#N/A	#N/A	#N/A	AT3G25240	Sulfate/thiosulfate import ATP-binding protein, putative (DUF506) [Source:UniProtKB/TrEMBL;Acc:Q9LSF2]	-2.51388	-2.50262	#N/A	#N/A	#N/A	#N/A
AT4G35690	2	4.44228	7.05343	#N/A	#N/A	AT4G35690	Uncharacterized protein AT4g35690 [Source:UniProtKB/TrEMBL;Acc:O81800]	#N/A	#N/A	#N/A	#N/A	#N/A	#N/A
AT5G62160	2	4.28552	#N/A	#N/A	#N/A	ZIP12	ZIP12 [Source:UniProtKB/TrEMBL;Acc:A0A178UGP0]	-1.1396	#N/A	#N/A	#N/A	1.92284	#N/A
AT1G54095	2	4.23281	2.95181	#N/A	#N/A	AT1G54095	At1g54095 [Source:UniProtKB/TrEMBL;Acc:Q6NNH0]	#N/A	#N/A	#N/A	#N/A	#N/A	#N/A
AT2G01422	6	4.22998	#N/A	#N/A	#N/A	AT2G01422	None	#N/A	#N/A	#N/A	#N/A	#N/A	#N/A
AT3G28830	8	4.13965	#N/A	#N/A	#N/A	AT3G28830	Mucin-like protein, putative (DUF1216) [Source:UniProtKB/TrEMBL;Acc:F4J0F0]	-5.43672	-5.43844	-5.53868	#N/A	#N/A	#N/A
AT1G11210	2	4.09605	4.88807	#N/A	#N/A	AT1G11210	At1g11210/T28P6_5 [Source:UniProtKB/TrEMBL;Acc:Q9SXA7]	#N/A	#N/A	#N/A	#N/A	#N/A	#N/A
AT4G33467	2	4.07199	4.17118	#N/A	#N/A	AT4G33467	Putative uncharacterized protein [Source:UniProtKB/TrEMBL;Acc:Q570U1]	#N/A	#N/A	#N/A	-8.59895	#N/A	#N/A
AT5G29560	8	4.05546	#N/A	#N/A	#N/A	AT5G29560	caleosin-related family protein [Source:TAIR;Acc:AT5G29560]	-3.56049	-3.3702	-3.40843	#N/A	#N/A	#N/A
AT2G25890	5	4.01458	#N/A	#N/A	#N/A	AT2G25890	Oleosin [Source:UniProtKB/TrEMBL;Acc:O82308]	-3.59828	-2.80851	-3.30719	#N/A	#N/A	#N/A
AT2G23800	8	3.99276	#N/A	#N/A	#N/A	GGPPS2	Heterodimeric geranylgeranyl pyrophosphate synthase large subunit 2 [Source:UniProtKB/Swiss-Prot;Acc:O04046]	-5.51984	-4.50964	-5.90101	#N/A	#N/A	#N/A
AT5G13670	5	3.86378	#N/A	#N/A	#N/A	AT5G13670	WAT1-related protein At5g13670 [Source:UniProtKB/Swiss-Prot;Acc:Q9FNA5]	-2.15292	-2.02321	-2.41179	#N/A	#N/A	#N/A
AT3G46120	2	3.79259	#N/A	#N/A	#N/A	PAP19	Purple acid phosphatase 19 [Source:UniProtKB/Swiss-Prot;Acc:Q9LX83]	#N/A	-2.13451	-3.1911	#N/A	#N/A	#N/A
AT1G52690	2	3.75203	1.97288	#N/A	#N/A	LEA7	Late embryogenesis abundant protein 7 [Source:UniProtKB/Swiss-Prot;Acc:Q96270]	#N/A	#N/A	#N/A	-4.22883	#N/A	#N/A
AT1G07050	2	3.7189	2.33985	#N/A	#N/A	AT1G07050	CCT motif family protein [Source:TAIR;Acc:AT1G07050]	#N/A	#N/A	#N/A	#N/A	#N/A	#N/A
AT3G28740	2	3.70454	2.93107	#N/A	#N/A	CYP81D11	Cytochrome P450 81D11 [Source:UniProtKB/Swiss-Prot;Acc:Q9LHA1]	#N/A	#N/A	-0.846356	-7.63635	#N/A	#N/A
AT3G25190	5	3.63555	#N/A	#N/A	#N/A	AT3G25190	Vacuolar iron transporter homolog 2.1 [Source:UniProtKB/Swiss-Prot;Acc:Q9LSF6]	#N/A	#N/A	#N/A	#N/A	#N/A	#N/A
AT2G31945	2	3.63146	4.94571	#N/A	#N/A	AT2G31945	At2g31940/F20M17.2 [Source:UniProtKB/TrEMBL;Acc:Q8RU85]	-2.47712	-2.33827	#N/A	-7.18291	#N/A	#N/A
AT1G05675	2	3.60105	#N/A	#N/A	#N/A	UGT74E1	Glycosyltransferase (Fragment) [Source:UniProtKB/TrEMBL;Acc:A0A1W6AJW6]	#N/A	#N/A	#N/A	#N/A	#N/A	#N/A
AT3G30200	5	3.54175	#N/A	#N/A	#N/A	AT3G30200	Plant transposase (Ptta/En/Spm family) [Source:UniProtKB/TrEMBL;Acc:F4J5F4]	#N/A	#N/A	#N/A	#N/A	#N/A	#N/A
AT2G23660	6	3.31132	#N/A	#N/A	#N/A	LBD10	LOB domain-containing protein 10 [Source:UniProtKB/Swiss-Prot;Acc:O64836]	-3.42161	-3.44114	-3.03736	#N/A	#N/A	#N/A
AT4G15690	5	3.19369	#N/A	#N/A	#N/A	GRXS5	Monothiol glutaredoxin-S5 [Source:UniProtKB/Swiss-Prot;Acc:O23420]	#N/A	#N/A	#N/A	#N/A	#N/A	#N/A
AT2G18550	2	3.15474	3.58671	#N/A	#N/A	ATHB-21	Homeobox-leucine zipper protein ATHB-21 [Source:UniProtKB/Swiss-Prot;Acc:Q9ZU70]	#N/A	-1.47465	#N/A	-3.55252	#N/A	#N/A
AT4G31370	8	3.11341	#N/A	#N/A	#N/A	FLA5	Fasciclin-like arabinogalactan protein 5 [Source:UniProtKB/Swiss-Prot;Acc:O49586]	-3.72597	-3.74122	-4.21878	#N/A	#N/A	#N/A
AT4G08290	2	3.10527	#N/A	#N/A	#N/A	AT4G08290	WAT1-related protein At4g08290 [Source:UniProtKB/Swiss-Prot;Acc:Q9SUF1]	-1.88019	#N/A	#N/A	#N/A	#N/A	#N/A
AT1G64110	2	3.04444	#N/A	#N/A	#N/A	AT1G64110	p-loop containing nucleoside triphosphate hydrolases superfamily protein [Source:UniProtKB/TrEMBL;Acc:F4I5A3]	-1.17011	#N/A	#N/A	#N/A	#N/A	#N/A
AT4G18170	6	3.04238	#N/A	#N/A	#N/A	WRKY28	WRKY transcription factor [Source:UniProtKB/TrEMBL;Acc:A0A178V3M3]	#N/A	#N/A	#N/A	#N/A	#N/A	#N/A
AT2G25735	5	3.02815	#N/A	#N/A	#N/A	AT2G25735	Expressed protein [Source:UniProtKB/TrEMBL;Acc:Q8RUI1]	#N/A	#N/A	#N/A	#N/A	#N/A	#N/A
AT5G28630	5	3.01443	#N/A	#N/A	#N/A	AT5G28630	Glycine-rich protein [Source:UniProtKB/TrEMBL;Acc:Q8VXY1]	#N/A	#N/A	#N/A	#N/A	#N/A	#N/A
AT3G09260	2	2.99877	2.09702	#N/A	#N/A	BGLU23	PYK10 [Source:UniProtKB/TrEMBL;Acc:A0A178VCN3]	-1.06694	-1.23017	#N/A	#N/A	#N/A	#N/A
AT3G04070	2	2.99742	2.50205	#N/A	#N/A	NAC047	NAC transcription factor 47 [Source:UniProtKB/Swiss-Prot;Acc:Q84TD6]	#N/A	#N/A	2.17534	-3.63976	#N/A	#N/A
AT5G43840	2	2.97017	#N/A	#N/A	#N/A	HSFA6A	Heat stress transcription factor A-6a [Source:UniProtKB/Swiss-Prot;Acc:Q1PDN3]	-1.8513	#N/A	#N/A	#N/A	-2.3707	#N/A
AT3G49300	2	2.92425	#N/A	#N/A	#N/A	AT3G49300	Proline-rich family protein [Source:UniProtKB/TrEMBL;Acc:F4IWT9]	#N/A	#N/A	#N/A	#N/A	#N/A	#N/A
AT2G32510	6	2.8955	#N/A	#N/A	#N/A	MAPKKK17	Mitogen-activated protein kinase kinase kinase 17 [Source:UniProtKB/Swiss-Prot;Acc:O80888]	-1.5295	-1.63948	#N/A	-3.98335	#N/A	#N/A
AT4G13700	6	2.89415	#N/A	#N/A	#N/A	ATPAP23	purple acid phosphatase 23 [Source:TAIR;Acc:AT4G13700]	#N/A	0.927991	-4.1073	#N/A	#N/A	#N/A
AT2G29090	2	2.88112	1.48474	#N/A	#N/A	CYP707A2	Abscisic acid 8'-hydroxylase 2 [Source:UniProtKB/Swiss-Prot;Acc:O81077]	#N/A	#N/A	#N/A	#N/A	#N/A	#N/A
AT3G03272	2	2.85963	#N/A	#N/A	#N/A	AT3G03272	Prolamin-like protein (DUF1278) [Source:UniProtKB/TrEMBL;Acc:A7RED5]	#N/A	#N/A	-1.32467	#N/A	#N/A	#N/A
AT5G56544	6	2.8321	#N/A	#N/A	#N/A	None	None	#N/A	#N/A	#N/A	#N/A	#N/A	#N/A
AT2G32880	5	2.81443	2.2473	#N/A	#N/A	AT2G32880	TRAF-like family protein [Source:UniProtKB/TrEMBL;Acc:F4IUR8]	#N/A	#N/A	#N/A	#N/A	#N/A	#N/A
AT1G64800	6	2.78738	#N/A	#N/A	#N/A	AT1G64800	DNA binding / transcription factor [Source:UniProtKB/TrEMBL;Acc:Q3ECI4]	-4.10455	#N/A	-4.33568	#N/A	#N/A	#N/A
AT5G20790	2	2.73589	#N/A	#N/A	#N/A	AT5G20790	unknown protein; FUNCTIONS IN: molecular_function unknown; INVOLVED IN: biological_process unknown; LOCATED IN: endomembrane system; EXPRESSED IN: 11 plant structures; EXPRESSED DURING: LP.04 four leaves visible, 4 anthesis, petal differentiation an /.../nsion stage; BEST Arabidopsis thaliana protein match is: unknown protein (TAIR:AT3G43110.1); Ha. [Source:TAIR;Acc:AT5G20790]	-2.30669	-1.64181	#N/A	#N/A	#N/A	#N/A
AT5G10946	2	2.70343	1.94794	#N/A	#N/A	AT5G10946	unknown protein; FUNCTIONS IN: molecular_function unknown; INVOLVED IN: biological_process unknown; LOCATED IN: endomembrane system; Ha. [Source:TAIR;Acc:AT5G10946]	#N/A	#N/A	#N/A	#N/A	#N/A	#N/A
AT3G15500	5	2.67224	4.25078	#N/A	#N/A	NAC055	NAC3 [Source:UniProtKB/TrEMBL;Acc:A0A178VLD3]	#N/A	#N/A	#N/A	-8.01877	#N/A	#N/A
AT5G01520	2	2.64092	1.26067	#N/A	#N/A	AIRP2	AtAIRP2 [Source:UniProtKB/TrEMBL;Acc:A0A178U9T4]	#N/A	#N/A	#N/A	-5.03072	#N/A	#N/A
AT5G19230	5	2.58873	2.65808	#N/A	#N/A	AT5G19230	Uncharacterized GPI-anchored protein At5g19230 [Source:UniProtKB/Swiss-Prot;Acc:Q8GUL8]	#N/A	#N/A	#N/A	#N/A	#N/A	#N/A
AT2G07633	6	2.55091	#N/A	#N/A	#N/A	AT2G07633	NADH-plastoquinone oxidoreductase subunit [Source:UniProtKB/TrEMBL;Acc:A0A1P8B2B4]	#N/A	#N/A	#N/A	#N/A	#N/A	#N/A
AT4G08090	2	2.54991	#N/A	#N/A	#N/A	None	None	#N/A	#N/A	#N/A	#N/A	#N/A	#N/A
AT2G07672	5	2.54184	#N/A	#N/A	#N/A	AT2G07672	unknown protein; BEST Arabidopsis thaliana protein match is: unknown protein (TAIR:ATMG01050.1); Ha. [Source:TAIR;Acc:AT2G07672]	#N/A	#N/A	#N/A	#N/A	#N/A	#N/A
AT5G20230	5	2.48791	#N/A	#N/A	#N/A	BCB	SAG14 [Source:UniProtKB/TrEMBL;Acc:A0A178UM84]	-3.03848	-2.73753	-2.14271	-5.47482	#N/A	#N/A
AT4G37990	8	2.48707	#N/A	#N/A	#N/A	CAD8	Cinnamyl alcohol dehydrogenase 8 [Source:UniProtKB/Swiss-Prot;Acc:Q02972]	-2.15306	#N/A	#N/A	#N/A	#N/A	#N/A
AT1G28730	6	2.48681	#N/A	#N/A	#N/A	AT1G28730	pre-tRNA [Source:TAIR;Acc:AT1G28730]	#N/A	#N/A	#N/A	#N/A	#N/A	#N/A
AT5G24160	5	2.48638	1.70198	#N/A	#N/A	SQE6	Squalene epoxidase 6 [Source:UniProtKB/Swiss-Prot;Acc:O65402]	#N/A	#N/A	#N/A	#N/A	#N/A	#N/A
AT4G35060	2	2.47278	#N/A	#N/A	#N/A	HIPP25	HIPP25 [Source:UniProtKB/TrEMBL;Acc:A0A178V323]	0.449395	#N/A	#N/A	#N/A	#N/A	#N/A
AT2G38465	2	2.46992	2.27588	#N/A	#N/A	AT2G38465	Expressed protein [Source:UniProtKB/TrEMBL;Acc:Q8S8P4]	-0.691819	#N/A	#N/A	#N/A	#N/A	#N/A
AT1G66320	6	2.45659	#N/A	#N/A	#N/A	AT1G66320	FBD-associated F-box protein At1g66320 [Source:UniProtKB/Swiss-Prot;Acc:Q9C8Y5]	#N/A	#N/A	#N/A	#N/A	#N/A	#N/A
AT1G69920	5	2.45518	#N/A	#N/A	#N/A	GSTU12	Glutathione S-transferase U12 [Source:UniProtKB/Swiss-Prot;Acc:Q6NMS0]	#N/A	#N/A	#N/A	#N/A	#N/A	#N/A
AT2G02240	6	2.44044	#N/A	#N/A	#N/A	MEE66	F-box protein At2g02240 [Source:UniProtKB/Swiss-Prot;Acc:Q3E6P4]	#N/A	#N/A	-1.34677	#N/A	#N/A	#N/A
AT4G12820	6	2.43324	#N/A	#N/A	#N/A	KIB2	F-box protein KIB2 [Source:UniProtKB/Swiss-Prot;Acc:Q9SU04]	-1.83464	-1.67209	-1.81942	#N/A	#N/A	#N/A
AT2G19330	2	2.41456	#N/A	#N/A	#N/A	PIRL6	Plant intracellular Ras-group-related LRR protein 6 [Source:UniProtKB/Swiss-Prot;Acc:O64566]	-3.29536	-3.22017	-2.4155	#N/A	#N/A	#N/A
AT1G23060	6	2.39291	#N/A	#N/A	#N/A	MDP40	MDP40 [Source:UniProtKB/TrEMBL;Acc:A0A384LAT5]	-0.823989	#N/A	#N/A	#N/A	#N/A	#N/A
AT4G00540	6	2.3758	#N/A	#N/A	#N/A	MYB3R2	Transcription factor MYB3R-2 [Source:UniProtKB/Swiss-Prot;Acc:Q9SPN3]	-1.86782	-1.30794	#N/A	#N/A	#N/A	#N/A
AT1G14250	2	2.37073	3.40474	#N/A	#N/A	APY5	Probable apyrase 5 [Source:UniProtKB/Swiss-Prot;Acc:Q6NQA8]	#N/A	#N/A	#N/A	#N/A	#N/A	#N/A
AT5G45310	5	2.36732	1.84879	#N/A	#N/A	AT5G45310	AT5g45310/K9E15_9 [Source:UniProtKB/TrEMBL;Acc:Q94JR2]	-1.3747	#N/A	#N/A	#N/A	#N/A	#N/A
AT1G68620	2	2.33026	1.48962	#N/A	#N/A	CXE6	Probable carboxylesterase 6 [Source:UniProtKB/Swiss-Prot;Acc:Q9SX25]	#N/A	#N/A	#N/A	-10.0832	#N/A	#N/A
AT1G69490	2	2.31404	2.04322	#N/A	#N/A	NAC029	NAP [Source:UniProtKB/TrEMBL;Acc:A0A178W8K0]	#N/A	-1.20535	#N/A	-5.93402	#N/A	#N/A
AT2G21237	6	2.30929	#N/A	#N/A	#N/A	AT2G21237	At2g21237 [Source:UniProtKB/TrEMBL;Acc:Q8L8K9]	-3.64799	-2.21634	-3.23302	#N/A	#N/A	#N/A
AT5G44760	6	2.25957	#N/A	#N/A	#N/A	AT5G44760	C2 domain-containing protein-like [Source:UniProtKB/TrEMBL;Acc:Q9FIZ1]	#N/A	#N/A	#N/A	#N/A	#N/A	#N/A
AT1G49210	5	2.20863	#N/A	#N/A	#N/A	ATL76	E3 ubiquitin-protein ligase ATL76 [Source:UniProtKB/Swiss-Prot;Acc:Q6NML0]	#N/A	#N/A	#N/A	#N/A	#N/A	#N/A
AT1G25400	5	2.17077	3.14655	#N/A	#N/A	AT1G25400	At1g25400 [Source:UniProtKB/TrEMBL;Acc:Q9C6L0]	#N/A	#N/A	#N/A	#N/A	#N/A	#N/A
AT1G23420	2	2.16739	#N/A	#N/A	#N/A	INO	Plant-specific transcription factor YABBY family protein [Source:TAIR;Acc:AT1G23420]	#N/A	#N/A	#N/A	#N/A	#N/A	#N/A
AT5G22270	6	2.15439	#N/A	2.32561	#N/A	SIED1	AT5G22270 protein [Source:UniProtKB/TrEMBL;Acc:Q9FMS4]	#N/A	#N/A	#N/A	#N/A	#N/A	#N/A
AT1G33730	6	2.15005	#N/A	#N/A	#N/A	CYP76C5	Cytochrome P450, family 76, subfamily C, polypeptide 5 [Source:UniProtKB/TrEMBL;Acc:F4HRA1]	#N/A	#N/A	#N/A	#N/A	#N/A	#N/A
AT1G61540	6	2.14248	#N/A	#N/A	#N/A	AT1G61540	Putative F-box/kelch-repeat protein At1g61540 [Source:UniProtKB/Swiss-Prot;Acc:Q9SY96]	-1.30658	-0.863983	-1.35425	#N/A	#N/A	#N/A
AT5G14360	5	2.10044	#N/A	#N/A	#N/A	AT5G14360	At5g14360 [Source:UniProtKB/TrEMBL;Acc:Q9LY93]	0.67565	#N/A	#N/A	#N/A	#N/A	#N/A
AT5G57560	2	2.09912	3.0616	#N/A	#N/A	XTH22	Xyloglucan endotransglucosylase/hydrolase [Source:UniProtKB/TrEMBL;Acc:A0A178UQX4]	#N/A	#N/A	#N/A	-3.34856	#N/A	#N/A
AT3G55890	2	2.09658	#N/A	#N/A	#N/A	AT3G55890	Protein yippee-like [Source:UniProtKB/TrEMBL;Acc:Q0WPD7]	-2.68785	#N/A	-2.16404	#N/A	#N/A	#N/A
AT4G28140	2	2.09124	#N/A	#N/A	#N/A	ERF054	Ethylene-responsive transcription factor ERF054 [Source:UniProtKB/Swiss-Prot;Acc:Q9M0J3]	#N/A	#N/A	#N/A	-6.51335	#N/A	#N/A
AT4G15670	2	2.08338	#N/A	#N/A	#N/A	GRXS7	Monothiol glutaredoxin-S7 [Source:UniProtKB/Swiss-Prot;Acc:Q6NLU2]	#N/A	-1.10967	#N/A	#N/A	#N/A	#N/A
AT5G59845	6	2.01969	#N/A	1.96385	#N/A	GASA10	Gibberellin-regulated protein 10 [Source:UniProtKB/Swiss-Prot;Acc:Q8LFM2]	-2.61075	-2.17155	-2.60435	#N/A	#N/A	#N/A
AT2G34600	5	2.012	#N/A	#N/A	#N/A	TIFY 5B	Protein TIFY 5B [Source:UniProtKB/Swiss-Prot;Acc:O64687]	#N/A	#N/A	#N/A	#N/A	#N/A	#N/A
AT5G57640	6	2.00125	#N/A	#N/A	#N/A	AT5G57640	GCK domain-containing protein [Source:UniProtKB/TrEMBL;Acc:Q9FKK9]	-1.63858	#N/A	-1.13872	#N/A	#N/A	#N/A
AT2G05380	6	1.9927	#N/A	#N/A	#N/A	GRP3S	glycine-rich protein 3 short isoform [Source:TAIR;Acc:AT2G05380]	-2.47765	#N/A	#N/A	-5.00017	#N/A	#N/A
AT2G29300	6	1.98174	#N/A	#N/A	#N/A	AT2G29300	NAD(P)-binding Rossmann-fold superfamily protein [Source:UniProtKB/TrEMBL;Acc:F4IKL5]	#N/A	#N/A	#N/A	#N/A	#N/A	#N/A
AT4G16146	2	1.96194	1.696	#N/A	#N/A	AT4G16146	cAMP-regulated phosphoprotein 19-related protein [Source:UniProtKB/TrEMBL;Acc:F4JLP3]	#N/A	#N/A	#N/A	#N/A	#N/A	#N/A
AT2G07658	5	1.95853	1.45056	#N/A	#N/A	AT2G07658	None	#N/A	#N/A	#N/A	#N/A	#N/A	#N/A
AT4G30730	2	1.95709	#N/A	#N/A	#N/A	AT4G30730	Uncharacterized protein AT4g30730 [Source:UniProtKB/TrEMBL;Acc:Q9SUH3]	-1.02265	-0.891788	#N/A	#N/A	#N/A	#N/A
AT5G16360	6	1.94483	#N/A	1.7638	#N/A	AT5G16360	Gb [Source:UniProtKB/TrEMBL;Acc:Q9FFE7]	-1.32665	#N/A	#N/A	#N/A	#N/A	#N/A
AT4G37220	2	1.91812	#N/A	#N/A	#N/A	AT4G37220	Cold-regulated 413 plasma membrane protein 4 [Source:UniProtKB/Swiss-Prot;Acc:O23164]	#N/A	#N/A	#N/A	#N/A	#N/A	#N/A
AT5G62340	6	1.90907	#N/A	#N/A	#N/A	AT5G62340	At5g62340 [Source:UniProtKB/TrEMBL;Acc:Q9LVA5]	#N/A	#N/A	#N/A	#N/A	#N/A	#N/A
AT2G47880	6	1.90819	#N/A	#N/A	#N/A	GRXC13	Glutaredoxin-C13 [Source:UniProtKB/Swiss-Prot;Acc:O82255]	#N/A	#N/A	#N/A	#N/A	0.88676	#N/A
AT1G53890	2	1.90517	3.30701	#N/A	#N/A	AT1G53890	Protein of unknown function (DUF567) [Source:TAIR;Acc:AT1G53890]	#N/A	#N/A	#N/A	#N/A	#N/A	#N/A
AT2G40000	2	1.88258	2.62395	#N/A	#N/A	HSPRO2	Nematode resistance protein-like HSPRO2 [Source:UniProtKB/Swiss-Prot;Acc:O04203]	#N/A	#N/A	#N/A	-3.63925	#N/A	#N/A
AT3G13680	6	1.87766	#N/A	#N/A	#N/A	AT3G13680	F-box/kelch-repeat protein At3g13680 [Source:UniProtKB/Swiss-Prot;Acc:Q9LID1]	#N/A	#N/A	#N/A	#N/A	#N/A	#N/A
AT2G22200	2	1.87109	#N/A	#N/A	#N/A	ERF056	Ethylene-responsive transcription factor ERF056 [Source:UniProtKB/Swiss-Prot;Acc:Q9SIE4]	1.62451	#N/A	#N/A	#N/A	#N/A	#N/A
AT1G05340	2	1.83746	2.2757	#N/A	#N/A	AT1G05340	Cysteine-rich TM module stress tolerance protein [Source:UniProtKB/TrEMBL;Acc:O23035]	-1.27615	#N/A	#N/A	-6.96268	#N/A	#N/A
AT2G12500	5	1.80784	#N/A	#N/A	#N/A	None	None	#N/A	#N/A	#N/A	#N/A	#N/A	#N/A
AT2G36080	2	1.80451	1.97173	#N/A	#N/A	ARF31	B3 domain-containing protein At2g36080 [Source:UniProtKB/Swiss-Prot;Acc:Q8GYJ2]	#N/A	#N/A	#N/A	-2.34365	#N/A	#N/A
AT4G01230	6	1.78871	#N/A	#N/A	#N/A	RTNLB7	Reticulon-like protein B7 [Source:UniProtKB/Swiss-Prot;Acc:Q9M145]	-3.3382	-3.04213	-3.2007	#N/A	#N/A	#N/A
AT5G04370	6	1.78862	#N/A	#N/A	#N/A	NAMT1	S-adenosyl-L-methionine-dependent methyltransferases superfamily protein [Source:UniProtKB/TrEMBL;Acc:Q0WL44]	#N/A	#N/A	#N/A	#N/A	#N/A	#N/A
AT2G23030	5	1.78792	#N/A	#N/A	#N/A	SRK2J	SNRK2.9 [Source:UniProtKB/TrEMBL;Acc:A0A178VSC8]	#N/A	#N/A	#N/A	#N/A	#N/A	#N/A
AT4G09965	2	1.7829	#N/A	#N/A	#N/A	AT4G09965	unknown protein; BEST Arabidopsis thaliana protein match is: unknown protein (TAIR:AT2G47010.2); Ha. [Source:TAIR;Acc:AT4G09965]	#N/A	#N/A	#N/A	#N/A	#N/A	#N/A
AT1G22570	5	1.75363	2.535	#N/A	#N/A	NPF5.15	Protein NRT1/ PTR FAMILY 5.15 [Source:UniProtKB/Swiss-Prot;Acc:Q9SK99]	#N/A	#N/A	#N/A	#N/A	#N/A	#N/A
AT2G37130	2	1.75316	#N/A	#N/A	#N/A	PER21	Peroxidase 21 [Source:UniProtKB/Swiss-Prot;Acc:Q42580]	#N/A	#N/A	#N/A	#N/A	#N/A	#N/A
AT5G36925	5	1.74955	2.36031	#N/A	#N/A	AT5G36925	Putative uncharacterized protein [Source:UniProtKB/TrEMBL;Acc:Q9FIW0]	#N/A	#N/A	#N/A	#N/A	#N/A	#N/A
AT2G07749	5	1.74874	#N/A	#N/A	#N/A	AT2G07749	Mitovirus RNA-dependent RNA polymerase [Source:UniProtKB/TrEMBL;Acc:Q3EC48]	#N/A	#N/A	#N/A	#N/A	#N/A	#N/A
AT4G19620	6	1.74039	#N/A	#N/A	#N/A	AT4G19620	Uncharacterized protein AT4g19620 [Source:UniProtKB/TrEMBL;Acc:O49479]	-1.80296	#N/A	#N/A	#N/A	#N/A	#N/A
AT1G33740	6	1.7368	#N/A	#N/A	#N/A	None	None	#N/A	#N/A	#N/A	#N/A	#N/A	#N/A
AT1G05291	5	1.71512	#N/A	#N/A	#N/A	AT1G05291	GPI inositol-deacylase C, putative (DUF1218) [Source:UniProtKB/TrEMBL;Acc:O23040]	#N/A	#N/A	#N/A	#N/A	#N/A	#N/A
AT3G50970	2	1.70814	1.10518	#N/A	#N/A	XERO2	Dehydrin Xero 2 [Source:UniProtKB/Swiss-Prot;Acc:P42758]	#N/A	#N/A	#N/A	#N/A	#N/A	#N/A
AT4G02733	6	1.7064	#N/A	#N/A	#N/A	AT4G02733	F-box protein At4g02733 [Source:UniProtKB/Swiss-Prot;Acc:Q2V3L6]	#N/A	#N/A	#N/A	#N/A	#N/A	#N/A
AT3G07070	6	1.70272	#N/A	#N/A	#N/A	PBL26	Probable serine/threonine-protein kinase PBL26 [Source:UniProtKB/Swiss-Prot;Acc:Q9SFT7]	-2.15528	-1.81177	-1.83351	#N/A	#N/A	#N/A
AT4G24890	6	1.70246	#N/A	#N/A	#N/A	PAP24	Probable inactive purple acid phosphatase 24 [Source:UniProtKB/Swiss-Prot;Acc:Q8H1R2]	-2.79702	#N/A	-2.45536	#N/A	#N/A	#N/A
AT3G28290	2	1.69764	1.53616	#N/A	#N/A	AT14A	UPF0496 protein At3g28290 [Source:UniProtKB/Swiss-Prot;Acc:P0DI78]	#N/A	#N/A	#N/A	#N/A	#N/A	#N/A
AT5G05600	5	1.68919	#N/A	#N/A	#N/A	AT5G05600	Probable 2-oxoglutarate-dependent dioxygenase At5g05600 [Source:UniProtKB/Swiss-Prot;Acc:Q9FFF6]	#N/A	#N/A	1.21507	#N/A	#N/A	#N/A
ATMG01370	2	1.6842	0.96075	#N/A	#N/A	ORF111D	Uncharacterized mitochondrial protein AtMg01370 [Source:UniProtKB/Swiss-Prot;Acc:P92565]	#N/A	#N/A	#N/A	#N/A	#N/A	#N/A
AT3G28540	6	1.67589	#N/A	1.47857	#N/A	AT3G28540	AAA-ATPase At3g28540 [Source:UniProtKB/Swiss-Prot;Acc:Q9LH82]	#N/A	#N/A	-2.04098	#N/A	#N/A	#N/A
AT2G07694	5	1.67266	#N/A	#N/A	#N/A	None	None	#N/A	#N/A	#N/A	#N/A	#N/A	#N/A
AT5G56100	2	1.63854	1.08481	#N/A	#N/A	AT5G56100	Glycine-rich protein / oleosin [Source:UniProtKB/TrEMBL;Acc:Q9FKT7]	-1.0481	-1.23825	#N/A	#N/A	#N/A	#N/A
AT5G57340	2	1.63687	1.00805	#N/A	#N/A	AT5G57340	Ras guanine nucleotide exchange factor Q-like protein [Source:UniProtKB/TrEMBL;Acc:Q9LVC4]	#N/A	#N/A	#N/A	#N/A	#N/A	#N/A
AT1G35120	2	1.6362	#N/A	#N/A	#N/A	None	None	#N/A	#N/A	#N/A	#N/A	#N/A	#N/A
AT4G12310	2	1.62861	#N/A	#N/A	#N/A	CYP706A5	CYP706A5 [Source:UniProtKB/TrEMBL;Acc:A0A178UVW4]	#N/A	-1.29154	#N/A	#N/A	#N/A	#N/A
AT4G25810	2	1.62507	#N/A	#N/A	#N/A	XTH23	Probable xyloglucan endotransglucosylase/hydrolase protein 23 [Source:UniProtKB/Swiss-Prot;Acc:Q38910]	#N/A	#N/A	#N/A	#N/A	#N/A	#N/A
AT3G45500	6	1.61933	#N/A	#N/A	#N/A	AT3G45500	Uncharacterized protein F9K21.80 [Source:UniProtKB/TrEMBL;Acc:Q9M1F7]	#N/A	#N/A	#N/A	#N/A	#N/A	#N/A
[truncated: 494 more rows]

## Sheet: Table S4
Table S4. KEGG pathway enrichment of DEGs shown in order of significance. % refers to involved genes (count)/total DEGs
KEGG pathway	Count	%	PValue	Fold Enrichment	Benjamini
Phenylpropanoid biosynthesis	38	1.55292	2.03627e-09	2.92612	2.26026e-07
Biosynthesis of secondary metabolites	125	5.1083	5.70516e-07	1.48301	3.16632e-05
Flavonoid biosynthesis	11	0.44953	2.01101e-06	6.3326	7.44047e-05
Starch and sucrose metabolism	25	1.02166	6.33838e-05	2.4179	0.00175741
Plant hormone signal transduction	40	1.63465	0.000207566	1.82483	0.00459785
Metabolic pathways	185	7.56028	0.000259434	1.22016	0.00478866
Cutin, suberine and wax biosynthesis	9	0.367797	0.00109178	4.02984	0.0171728
Galactose metabolism	12	0.490396	0.00452165	2.63771	0.0609439
Diterpenoid biosynthesis	7	0.286065	0.00724313	3.84666	0.0857553
Circadian rhythm - plant	9	0.367797	0.00771432	3.02238	0.08237
Amino sugar and nucleotide sugar metabolism	20	0.817327	0.0141031	1.79104	0.133529
Tyrosine metabolism	9	0.367797	0.0146749	2.72014	0.127811
Alanine, aspartate and glutamate metabolism	10	0.408664	0.0150109	2.51865	0.12115
Phenylalanine metabolism	9	0.367797	0.019497	2.59061	0.144535
Nitrogen metabolism	9	0.367797	0.019497	2.59061	0.144535
Cyanoamino acid metabolism	10	0.408664	0.0554746	2.01492	0.344488
Fructose and mannose metabolism	10	0.408664	0.0659484	1.94992	0.377058
Zeatin biosynthesis	5	0.204332	0.0769088	3.02238	0.406982
Carotenoid biosynthesis	6	0.245198	0.0855383	2.50128	0.42387

## Sheet: Table S5
Table S5. 84 annotated anther-expressed DEGs
Locus	Gene	Col.L- Col.N	bhlh.L- bhlh.N	bhlh.N-Col.N	bhlh.L-Col.L	description	dyt1	tdf1	ams	triple bhlh	myb80	MS1TTG young FC
AT5G36260	A36	2.38218	#N/A	#N/A	-2.13072	Eukaryotic aspartyl protease family protein;(source:Araport11)	-1.29784	-2.28513	-2.15031	#N/A	-1.27965	#N/A
AT4G27420	ABCG9	2.00238	#N/A	#N/A	-1.43083	ABCG9 [Source:UniProtKB/TrEMBL;Acc:A0A178V178]	-4.56898	-3.13225	-4.45715	#N/A	#N/A	-2.27582
AT5G59370	ACT4	2.77841	#N/A	#N/A	-3.70638	Actin-4 [Source:UniProtKB/Swiss-Prot;Acc:P53494]	-3.53393	-3.70134	#N/A	#N/A	#N/A	#N/A
AT3G57690	AGP23	4.48051	#N/A	#N/A	-2.41543	Arabinogalactan peptide 23 [Source:UniProtKB/Swiss-Prot;Acc:Q8S2W4]	-4.7945	-4.66286	-4.7879	#N/A	#N/A	#N/A
AT4G28700	AMT1-4	2.00451	#N/A	#N/A	-1.28793	Ammonium transporter 1 member 4 [Source:UniProtKB/Swiss-Prot;Acc:Q9SVT8]	-2.82869	-2.16886	-2.3534	#N/A	#N/A	#N/A
AT4G04460	APA3	2.1071	#N/A	#N/A	-0.973679	Aspartic proteinase A3 [Source:UniProtKB/Swiss-Prot;Acc:Q9XEC4]	-1.38563	-1.22815	-1.76188	#N/A	#N/A	-3.48033
AT3G42850	ARA2	2.21933	#N/A	#N/A	-1.82723	Mevalonate/galactokinase family protein [Source:UniProtKB/TrEMBL;Acc:A0A1I9LRU1]	-2.517	-1.89413	-2.13456	#N/A	#N/A	#N/A
AT5G44400	BBE26	4.87854	#N/A	#N/A	-6.36933	Berberine bridge enzyme-like 26 [Source:UniProtKB/Swiss-Prot;Acc:Q9FKU8]	-4.72914	-5.00393	-5.04448	#N/A	#N/A	-5.27227
AT5G20230	BCB	2.48791	#N/A	#N/A	#N/A	SAG14 [Source:UniProtKB/TrEMBL;Acc:A0A178UM84]	-3.03848	-2.73753	-2.14271	-5.47482	#N/A	#N/A
AT5G20710	BGAL7	3.34385	#N/A	#N/A	-3.04402	Beta-galactosidase 7 [Source:UniProtKB/Swiss-Prot;Acc:Q9SCV5]	-3.97321	-3.09192	-3.2675	#N/A	#N/A	#N/A
AT1G75940	BGLU20	4.46497	#N/A	#N/A	-3.78975	Beta-glucosidase 20 [Source:UniProtKB/Swiss-Prot;Acc:Q84WV2]	-6.21728	-3.7907	-6.20235	#N/A	#N/A	#N/A
AT3G26940	CDG1	2.89454	#N/A	#N/A	-2.21918	CDG1 [Source:UniProtKB/TrEMBL;Acc:A0A178VIM3]	-2.9265	-2.81966	-2.71738	#N/A	#N/A	#N/A
AT5G24090	CHIB1	5.45906	#N/A	#N/A	-1.77022	Acidic endochitinase [Source:UniProtKB/Swiss-Prot;Acc:P19172]	-1.90119	#N/A	-4.87702	#N/A	#N/A	#N/A
AT5G59040	COPT3	2.9309	#N/A	#N/A	-1.84081	Copper transporter 3 [Source:UniProtKB/Swiss-Prot;Acc:Q9FGU8]	-3.46903	-2.3217	-3.2089	#N/A	#N/A	#N/A
AT3G21910	CRRSP17	2.40442	#N/A	#N/A	-4.38307	Putative cysteine-rich repeat secretory protein 17 [Source:UniProtKB/Swiss-Prot;Acc:Q9LRM2]	-4.28278	-4.44709	-4.12431	#N/A	#N/A	#N/A
AT1G28430	CYP705A24	4.37473	#N/A	#N/A	-3.71085	Cytochrome P450, family 705, subfamily A, polypeptide 24 [Source:UniProtKB/TrEMBL;Acc:Q9SGP1]	-4.95861	-4.13402	-4.04665	#N/A	#N/A	#N/A
AT5G38450	CYP735A1	4.24293	#N/A	#N/A	-4.24093	Cytokinin hydroxylase [Source:UniProtKB/Swiss-Prot;Acc:Q9FF18]	-3.43614	-3.16669	-3.95373	#N/A	#N/A	#N/A
AT1G67110	CYP735A2	4.20602	#N/A	#N/A	-3.03475	Cytokinin hydroxylase [Source:UniProtKB/Swiss-Prot;Acc:Q9ZW95]	-2.66616	-2.39871	-3.29777	#N/A	#N/A	#N/A
AT1G13150	CYP86C4	2.63486	#N/A	#N/A	-2.40026	Cytochrome P450, family 86, subfamily C, polypeptide 4 [Source:UniProtKB/TrEMBL;Acc:Q9SAE8]	-4.74205	-3.01182	-4.82758	#N/A	#N/A	-3.97139
AT1G74540	CYP98A8	3.21997	#N/A	#N/A	-5.17163	Cytochrome P450 98A8 [Source:UniProtKB/Swiss-Prot;Acc:Q9CA61]	-4.32887	-4.00727	-4.38618	#N/A	#N/A	-4.54735
AT1G74550	CYP98A9	4.60131	#N/A	#N/A	-3.74125	Cytochrome P450 98A9 [Source:UniProtKB/Swiss-Prot;Acc:Q9CA60]	-4.81059	#N/A	-4.64343	#N/A	#N/A	-3.43089
AT2G31980	CYS2	2.23673	#N/A	#N/A	-2.25901	Cysteine proteinase inhibitor [Source:UniProtKB/TrEMBL;Acc:A0A178VSQ8]	-4.1297	-2.87426	-4.42083	-2.09814	#N/A	#N/A
AT3G18590	ENODL5	7.703	#N/A	#N/A	-3.27475	Early nodulin-like protein 5 [Source:UniProtKB/TrEMBL;Acc:Q9LII0]	-2.39041	#N/A	-2.11357	#N/A	#N/A	#N/A
AT1G48940	ENODL6	6.56356	#N/A	#N/A	-2.23783	Early nodulin-like protein 6 [Source:UniProtKB/TrEMBL;Acc:Q4PSZ8]	-3.40504	#N/A	-2.79157	#N/A	#N/A	#N/A
AT1G75910	EXL4	8.54562	#N/A	#N/A	-6.77127	GDSL esterase/lipase EXL4 [Source:UniProtKB/Swiss-Prot;Acc:Q0WUV7]	-5.15502	-5.1103	-5.28962	#N/A	#N/A	-6.27534
AT1G75920	EXL5	4.46298	#N/A	#N/A	-4.05653	GDSL-like Lipase/Acylhydrolase superfamily protein [Source:UniProtKB/TrEMBL;Acc:F4I0R0]	-4.8663	#N/A	-5.04981	#N/A	#N/A	-4.73474
AT1G75930	EXL6	7.18535	#N/A	#N/A	-4.24679	GDSL esterase/lipase EXL6 [Source:UniProtKB/Swiss-Prot;Acc:Q93X94]	-5.84272	-4.75727	-6.06462	#N/A	#N/A	#N/A
AT4G10260	FRK4	3.71463	#N/A	#N/A	-3.75768	Probable fructokinase-5 [Source:UniProtKB/Swiss-Prot;Acc:O82616]	-4.70666	-4.30884	-5.5115	#N/A	#N/A	#N/A
AT3G59480	FRK7	3.00721	#N/A	#N/A	-1.56134	Probable fructokinase-4 [Source:UniProtKB/Swiss-Prot;Acc:Q9M1B9]	-2.63451	#N/A	-2.48326	#N/A	#N/A	#N/A
AT5G28470	FST1	4.28083	#N/A	#N/A	-4.4677	Major facilitator superfamily protein [Source:TAIR;Acc:AT5G28470]	-5.76522	-5.01839	-5.89488	#N/A	#N/A	#N/A
AT5G59845	GASA10	2.01969	#N/A	1.96385	#N/A	Gibberellin-regulated protein 10 [Source:UniProtKB/Swiss-Prot;Acc:Q8LFM2]	-2.61075	-2.17155	-2.60435	#N/A	#N/A	#N/A
AT2G18420	GASA11	7.32289	#N/A	#N/A	-4.35098	Gibberellin-regulated protein 11 [Source:UniProtKB/Swiss-Prot;Acc:F4IQJ4]	#N/A	#N/A	#N/A	#N/A	#N/A	#N/A
AT5G08030	GDPD6	3.49219	#N/A	#N/A	-1.65626	PLC-like phosphodiesterases superfamily protein [Source:TAIR;Acc:AT5G08030]	-5.45883	-4.16343	-4.63439	#N/A	#N/A	#N/A
AT4G37900	GRDP2	4.5019	#N/A	#N/A	-3.95207	Glycine-rich domain-containing protein 2 [Source:UniProtKB/Swiss-Prot;Acc:Q9SZJ2]	-3.84307	-3.57756	-4.22888	#N/A	#N/A	-5.11072
AT5G07510	GRP14	6.15405	#N/A	#N/A	-2.09221	Glycine-rich protein [Source:UniProtKB/TrEMBL;Acc:Q1PDZ0]	-2.82733	-2.49565	-2.75996	#N/A	#N/A	#N/A
AT5G07540	GRP16	6.66726	#N/A	#N/A	-6.49073	Oleosin [Source:UniProtKB/TrEMBL;Acc:Q9LY08]	-4.39787	-4.20147	-4.53779	#N/A	#N/A	#N/A
AT5G07530	GRP17	5.27569	#N/A	#N/A	#N/A	Oleosin GRP-17 [Source:UniProtKB/Swiss-Prot;Acc:Q9LY09]	-4.2596	-3.50259	-4.64015	-1.93907	#N/A	#N/A
AT5G07520	GRP18	3.5724	#N/A	#N/A	-1.64134	Glycine-rich protein atGRP [Source:UniProtKB/TrEMBL;Acc:Q9LY10]	-3.93717	-3.22476	-4.02567	#N/A	#N/A	#N/A
AT5G07550	GRP19	5.14216	#N/A	#N/A	-3.77554	Oleosin [Source:UniProtKB/TrEMBL;Acc:Q42574]	-4.42897	-3.35517	-4.66397	#N/A	#N/A	#N/A
AT5G07560	GRP20	5.97158	#N/A	#N/A	-3.63499	GRP20 [Source:UniProtKB/TrEMBL;Acc:A0A178UJU8]	-4.26845	-3.55728	-4.56069	#N/A	#N/A	-7.07099
AT2G35730	HMP19	3.64283	#N/A	#N/A	-4.47792	At2g35730 [Source:UniProtKB/TrEMBL;Acc:Q9ZQP5]	-3.1744	-2.45886	-3.2562	#N/A	#N/A	#N/A
AT1G52120	JAL12	3.93176	#N/A	#N/A	-1.94139	Jacalin-related lectin 12 [Source:UniProtKB/Swiss-Prot;Acc:Q0WMR0]	-2.44938	-2.08175	-2.23911	#N/A	#N/A	#N/A
AT3G19090	LARP6C	2.31697	#N/A	#N/A	-2.79442	RNA-binding protein [Source:UniProtKB/TrEMBL;Acc:A0A1I9LLZ1]	-4.40747	-4.51491	-4.32731	#N/A	#N/A	#N/A
AT3G47870	LBD27	3.13472	#N/A	#N/A	-1.71298	LOB domain-containing protein 27 [Source:UniProtKB/Swiss-Prot;Acc:Q9STS6]	-5.03108	-3.95606	-4.54403	#N/A	#N/A	#N/A
AT2G03740	LEA11	3.65306	#N/A	1.88303	-1.54708	At2g03740 [Source:UniProtKB/TrEMBL;Acc:Q9ZPQ7]	-5.48131	-5.54374	-5.77497	#N/A	#N/A	#N/A
AT1G24400	LHT2	2.77139	#N/A	#N/A	-2.00896	Lysine histidine transporter 2 [Source:UniProtKB/Swiss-Prot;Acc:Q9LRB5]	-4.8117	-4.17014	-3.99053	#N/A	#N/A	#N/A
AT3G51590	LTP12	2.49563	#N/A	#N/A	-1.52738	Non-specific lipid-transfer protein 12 [Source:UniProtKB/Swiss-Prot;Acc:Q9SCZ0]	-5.24941	-4.96361	-5.42157	-9.91811	#N/A	-6.84343
AT1G18280	LTPG3	5.25779	#N/A	#N/A	-2.97693	At1g18280 [Source:UniProtKB/TrEMBL;Acc:Q9LE56]	-3.66057	-3.59774	-3.79511	#N/A	#N/A	#N/A
AT4G08670	LTPG4	4.77301	#N/A	#N/A	-2.37541	Bifunctional inhibitor/lipid-transfer protein/seed storage 2S albumin superfamily protein [Source:UniProtKB/TrEMBL;Acc:Q2PE70]	-3.95037	-3.50433	-3.77922	#N/A	#N/A	#N/A
AT3G62860	MAGL12	2.3682	#N/A	#N/A	-1.49189	Alpha/beta-Hydrolases superfamily protein [Source:UniProtKB/TrEMBL;Acc:F4IZK0]	-1.80985	-1.6501	-1.49516	#N/A	#N/A	#N/A
AT2G32510	MAPKKK17	2.8955	#N/A	#N/A	#N/A	Mitogen-activated protein kinase kinase kinase 17 [Source:UniProtKB/Swiss-Prot;Acc:O80888]	-1.5295	-1.63948	#N/A	-3.98335	#N/A	#N/A
AT4G20080	MCTP11	3.96925	#N/A	#N/A	-2.20572	Calcium-dependent lipid-binding (CaLB domain) plant phosphoribosyltransferase family protein [Source:UniProtKB/TrEMBL;Acc:O49435]	-2.93523	-1.90269	-2.60923	#N/A	#N/A	#N/A
AT1G23060	MDP40	2.39291	#N/A	#N/A	#N/A	MDP40 [Source:UniProtKB/TrEMBL;Acc:A0A384LAT5]	-0.823989	#N/A	#N/A	#N/A	#N/A	#N/A
AT2G11810	MGD3	2.51065	#N/A	#N/A	-1.35238	Monogalactosyldiacylglycerol synthase 3, chloroplastic [Source:UniProtKB/Swiss-Prot;Acc:Q9SI93]	-3.0884	#N/A	-3.3145	#N/A	#N/A	#N/A
AT2G32460	MYB101	2.81319	#N/A	#N/A	-2.02114	Transcription factor MYB101 [Source:UniProtKB/Swiss-Prot;Acc:O80883]	-2.73731	-2.53251	-2.94573	#N/A	#N/A	#N/A
AT1G61110	NAC025	3.32228	#N/A	1.84814	-2.31432	NAC transcription factor 25 [Source:UniProtKB/Swiss-Prot;Acc:Q8GY42]	-5.90096	-3.90934	-3.56145	#N/A	#N/A	-4.13811
AT3G15510	NAC056	2.68823	#N/A	#N/A	-2.78335	NAC transcription factor 56 [Source:UniProtKB/Swiss-Prot;Acc:Q9LD44]	-2.11813	-1.65837	-2.76038	#N/A	#N/A	#N/A
AT5G37810	NIP4-1	4.48104	#N/A	#N/A	-4.26736	Putative aquaporin NIP4-1 [Source:UniProtKB/Swiss-Prot;Acc:Q9FIZ9]	-5.11706	-4.98958	-4.79478	#N/A	#N/A	#N/A
AT1G59740	NPF4.3	3.11258	#N/A	#N/A	-3.41029	Protein NRT1/ PTR FAMILY 4.3 [Source:UniProtKB/Swiss-Prot;Acc:Q93VV5]	-1.81658	#N/A	-2.89236	#N/A	#N/A	-2.48833
AT1G69850	NPF4.6	2.33272	#N/A	#N/A	-2.31494	Protein NRT1/ PTR FAMILY 4.6 [Source:UniProtKB/Swiss-Prot;Acc:Q8H157]	-1.75696	-1.28295	-1.72157	-1.60561	#N/A	#N/A
AT5G19640	NPF7.1	3.35181	#N/A	#N/A	-1.46281	Protein NRT1/ PTR FAMILY 7.1 [Source:UniProtKB/Swiss-Prot;Acc:Q3E9B5]	-3.13082	-2.15328	-2.61907	#N/A	#N/A	#N/A
AT1G73220	OCT1	2.37398	#N/A	#N/A	-3.11353	Organic cation/carnitine transporter 1 [Source:UniProtKB/Swiss-Prot;Acc:Q9CAT6]	-1.32631	-0.939026	-3.04227	#N/A	#N/A	#N/A
AT5G53510	OPT9	3.11538	#N/A	#N/A	-1.55247	Oligopeptide transporter 9 [Source:UniProtKB/Swiss-Prot;Acc:Q9FJD2]	-3.0063	#N/A	-2.50306	#N/A	#N/A	#N/A
AT5G57240	ORP4C	3.3756	#N/A	#N/A	-1.96997	ORP4C [Source:UniProtKB/TrEMBL;Acc:A0A384LHK8]	-0.953808	#N/A	#N/A	#N/A	#N/A	#N/A
AT2G46880	PAP14	3.68799	#N/A	#N/A	-1.28812	Probable inactive purple acid phosphatase 14 [Source:UniProtKB/Swiss-Prot;Acc:Q84LR6]	-6.49269	-5.37276	-5.55945	#N/A	#N/A	#N/A
AT3G52810	PAP21	6.79136	#N/A	#N/A	-7.4437	Purple acid phosphatase 21 [Source:UniProtKB/Swiss-Prot;Acc:Q9LXI4]	-6.27643	-6.30054	-6.74294	#N/A	#N/A	#N/A
AT1G62760	PMEI10	3.31844	#N/A	#N/A	-2.31189	Pectinesterase inhibitor 10 [Source:UniProtKB/Swiss-Prot;Acc:Q9SI74]	-2.37836	-2.12107	#N/A	#N/A	#N/A	#N/A
AT5G09500	RPS15C	2.4143	#N/A	#N/A	-1.21945	40S ribosomal protein S15-3 [Source:UniProtKB/Swiss-Prot;Acc:Q9FY65]	-2.74845	-2.06788	-2.64248	#N/A	#N/A	#N/A
AT5G59810	SBT5.4	2.67029	#N/A	#N/A	-1.92369	Subtilisin-like protease SBT5.4 [Source:UniProtKB/Swiss-Prot;Acc:F4JXC5]	-1.70472	-1.32269	#N/A	-5.85275	#N/A	#N/A
AT2G19070	SHT	2.19601	#N/A	#N/A	-2.87299	Spermidine hydroxycinnamoyl transferase [Source:UniProtKB/Swiss-Prot;Acc:O64470]	-4.73342	#N/A	-4.82475	-6.28336	#N/A	-5.1147
AT5G22270	SIED1	2.15439	#N/A	2.32561	#N/A	AT5G22270 protein [Source:UniProtKB/TrEMBL;Acc:Q9FMS4]	#N/A	#N/A	#N/A	#N/A	#N/A	#N/A
AT4G28090	sks10	3.05129	#N/A	#N/A	-2.09446	Multi-copper oxidase type I family protein [Source:UniProtKB/TrEMBL;Acc:Q9SUD0]	-4.60313	-4.07858	-4.55602	#N/A	#N/A	#N/A
AT2G45130	SPX3	2.8619	#N/A	#N/A	-1.98364	SPX domain-containing protein 3 [Source:UniProtKB/Swiss-Prot;Acc:Q5PP62]	-3.1949	-3.15381	#N/A	#N/A	#N/A	#N/A
AT2G41290	SSL2	2.57809	#N/A	#N/A	-2.48389	Protein STRICTOSIDINE SYNTHASE-LIKE 2 [Source:UniProtKB/Swiss-Prot;Acc:Q9SLG8]	-2.9797	-3.14078	-3.18494	#N/A	#N/A	#N/A
AT1G07340	STP2	3.75725	#N/A	#N/A	-2.07321	STP2 [Source:UniProtKB/TrEMBL;Acc:A0A178W5X1]	-3.94851	-2.42147	-4.33702	-7.27782	#N/A	#N/A
AT4G35770	STR15	3.76333	#N/A	#N/A	-3.29938	SEN1 [Source:UniProtKB/TrEMBL;Acc:A0A178UYD5]	-2.47032	-2.8557	#N/A	-4.96223	#N/A	#N/A
AT1G30020	SVB4	2.52973	#N/A	#N/A	-2.9858	Uncharacterized protein T1P2.11 [Source:UniProtKB/TrEMBL;Acc:Q9C8R7]	-3.56332	#N/A	-3.43968	#N/A	#N/A	-5.64075
AT5G40260	SWEET8	2.20091	#N/A	#N/A	-1.48169	Bidirectional sugar transporter SWEET8 [Source:UniProtKB/Swiss-Prot;Acc:Q8LFH5]	-2.86019	#N/A	-2.63089	#N/A	#N/A	#N/A
AT1G18520	TET11	5.02111	#N/A	#N/A	-4.57832	Tetraspanin-11 [Source:UniProtKB/Swiss-Prot;Acc:Q9LPR6]	-4.29267	-3.8512	-3.33956	#N/A	#N/A	#N/A
AT3G08790	TOL8	3.51297	#N/A	#N/A	-2.44122	TOM1-like protein 8 [Source:UniProtKB/Swiss-Prot;Acc:Q9C9Y1]	-4.65763	-4.11442	-4.54945	#N/A	#N/A	#N/A
AT5G62240	TPXL8	2.83192	#N/A	#N/A	-1.77852	Cell cycle regulated microtubule associated protein [Source:UniProtKB/TrEMBL;Acc:Q5XUX8]	-3.90455	-3.61782	-2.94988	#N/A	#N/A	#N/A
AT1G67990	TSM1	2.67422	#N/A	#N/A	-2.64958	TSM1 [Source:UniProtKB/TrEMBL;Acc:A0A178W5L4]	-6.29399	#N/A	-6.55554	#N/A	#N/A	#N/A
AT3G25050	XTH3	8.75367	#N/A	#N/A	-7.58832	Xyloglucan endotransglucosylase/hydrolase protein 3 [Source:UniProtKB/Swiss-Prot;Acc:Q9LJR7]	-7.22295	-5.98063	-7.50413	#N/A	#N/A	-5.95776
AT5G53550	YSL3	2.23127	#N/A	#N/A	-2.35402	YSL3 [Source:UniProtKB/TrEMBL;Acc:A0A178U7D6]	-1.53659	-1.24648	-0.670556	-3.30989	#N/A	#N/A
